# Supplementary material for: Dichlorido[tris­(1H-benzimidazol-2-ylmeth­yl)amine-κ4 N,N 3,N 3′,N 3′′]iron(III) chloride tetra­hydro­furan monosolvate monohydrate
Source: Acta Crystallogr Sect E Struct Rep Online. 2009 Jun 27;65(Pt 7):m828. doi: 10.1107/S1600536809023423 (PMC2969328; doi:10.1107/S1600536809023423)
Supplement: Supplementary file 1 [file e-65-0m828-sup1.cif]

##############################################################################
###                                                                        ###
###        Electronic paper (Acta Crystallographica Section E)             ###
###                                                                        ###
##############################################################################
#                                                                            #
# This CIF contains the data in a paper accepted for publication in Acta     #
# Crystallographica Section E. It conforms to the requirements of Notes      #
# for Authors for Section E, and has been peer reviewed under the auspices   #
# of the IUCr Commission on Journals.                                        #
#                                                                            #
# Full details of the Crystallographic Information File format               #
# are given in the paper "The Crystallographic Information File (CIF):       #
# a New Standard Archive File for Crystallography" by S. R. Hall, F. H.      #
# Allen and I. D. Brown [Acta Cryst. (1991), A47, 655-685].                  #
#                                                                            #
# The current version of the core CIF dictionary is obtainable from          #
# ftp://ftp.iucr.org/pub/cif_core.dic. The current version number is 2.4.    #
#                                                                            #
# Software is freely available for graphical display of the structure(s) in  #
# this CIF.  For information consult the CIF home page http://www.iucr.org/  #
# cif/home.html                                                              #
#                                                                            #
# This file may be used for bona fide research purposes within the           #
# scientific community so long as proper attribution is given to the journal # 
# article from which it was obtained.                                        #
#                                                                            #
##############################################################################
                                             
data_global
_audit_creation_method     'form.cif (version 2.0)'
_journal_data_validation_number     ?
_journal_date_recd_electronic     2009-06-12
_journal_date_accepted     2009-06-18
_journal_name_full     'Acta Crystallographica, Section E'
_journal_year     2009
_journal_volume     65
_journal_issue      7
_journal_page_first     m828
_journal_page_last     m828
_journal_paper_category     QM
_journal_coeditor_code     NG2597
_publ_contact_author_name     'Prof. Wang, Dong'e'
_publ_contact_author_address
;
      Department of Chemistry
      Kashgar Teachers College
      Kashgar 844000
      Xinjiang,People's Republic of China
;
_publ_contact_author_email     'wdexjks@yahoo.com.cn'
_publ_contact_author_fax     ?
_publ_contact_author_phone     '0086-027-62426910'
_publ_section_title
;\
Dichlorido[tris(1<i>H</i>-benzimidazol-2-ylmethyl)amine-\
\k^4^<i>N</i>,<i>N</i>^3^,<i>N</i>^3'^,<i>N</i>^3''^]iron(III) chloride
tetrahydrofuran monosolvate monohydrate
;
loop_
    _publ_author_name
    _publ_author_address
    'Wang, Dong'e'
;
Department of Chemistry
Kashgar Teachers College
Kashgar 844000
People's Republic of China
;
_publ_section_synopsis     .
data_I
_audit_creation_method     SHELXL-97
_chemical_name_systematic
;
Dichlorido[tris(1<i>H</i>-benzimidazol-2-ylmethyl)amine-
\k^4^<i>N</i>,<i>N</i>^3^,<i>N</i>^3'^,<i>N</i>^3''^]iron(III) chloride
tetrahydrofuran monosolvate monohydrate
;
_chemical_name_common     ?
_chemical_formula_moiety     'C24 H21 Cl2 Fe N7 +, Cl -, C4 H8 O, H2 O'
_chemical_formula_sum     'C28 H31 Cl3 Fe N7 O2'
_chemical_formula_iupac     '[Fe Cl2 (C24 H21 N7)] Cl, C4 H8 O, H2 O'
_chemical_formula_weight     659.80
_chemical_melting_point     ?
_symmetry_cell_setting     Monoclinic
_symmetry_space_group_name_H-M     'P 21/c'
_symmetry_space_group_name_Hall     '-P 2ybc'
loop_
    _symmetry_equiv_pos_as_xyz
    'x, y, z'
    '-x, y+1/2, -z+1/2'
    '-x, -y, -z'
    'x, -y-1/2, z-1/2'
_cell_length_a     10.2898(4)
_cell_length_b     13.7475(5)
_cell_length_c     21.5271(7)
_cell_angle_alpha     90.00
_cell_angle_beta     101.6140(10)
_cell_angle_gamma     90.00
_cell_volume     2982.85(19)
_cell_formula_units_Z     4
_cell_measurement_reflns_used     3638
_cell_measurement_theta_min     2.43
_cell_measurement_theta_max     22.16
_cell_measurement_temperature     292(2)
_exptl_crystal_description     block
_exptl_crystal_colour     red
_exptl_crystal_size_max     0.20
_exptl_crystal_size_mid     0.15
_exptl_crystal_size_min     0.10
_exptl_crystal_density_diffrn     1.469
_exptl_crystal_density_meas     ?
_exptl_crystal_density_method     'not measured'
_exptl_crystal_F_000     1364
_exptl_absorpt_coefficient_mu     0.814
_exptl_absorpt_correction_type     multi-scan
_exptl_absorpt_process_details     '(SADABS; Sheldrick, 2001)'
_exptl_absorpt_correction_T_min     0.8442
_exptl_absorpt_correction_T_max     0.9231
_exptl_special_details
;
;
_diffrn_ambient_temperature     292(2)
_diffrn_radiation_type     'Mo k\a'
_diffrn_radiation_wavelength     0.71073
_diffrn_radiation_source     'fine focus sealed Siemens Mo tube'
_diffrn_radiation_monochromator     graphite
_diffrn_measurement_device_type     'Bruker SMART APEX CCD area-detector'
_diffrn_measurement_method     '0.3\% wide \w exposures'
_diffrn_detector_area_resol_mean     ?
_diffrn_reflns_number     17337
_diffrn_reflns_av_R_equivalents     0.0461
_diffrn_reflns_av_sigmaI/netI     0.0558
_diffrn_reflns_theta_min     2.43
_diffrn_reflns_theta_max     25.50
_diffrn_reflns_theta_full     25.50
_diffrn_measured_fraction_theta_max     0.994
_diffrn_measured_fraction_theta_full     0.994
_diffrn_reflns_limit_h_min     -12
_diffrn_reflns_limit_h_max     12
_diffrn_reflns_limit_k_min     -16
_diffrn_reflns_limit_k_max     15
_diffrn_reflns_limit_l_min     -26
_diffrn_reflns_limit_l_max     24
_diffrn_standards_number     ?
_diffrn_standards_interval_count     ?
_diffrn_standards_interval_time     ?
_diffrn_standards_decay_%     ?
_refine_special_details
;
 Refinement of F^2^ against ALL reflections.  The weighted R-factor wR and
 goodness of fit S are based on F^2^, conventional R-factors R are based
 on F, with F set to zero for negative F^2^. The threshold expression of
 F^2^ > 2sigma(F^2^) is used only for calculating R-factors(gt) etc. and is
 not relevant to the choice of reflections for refinement.  R-factors based
 on F^2^ are statistically about twice as large as those based on F, and R-
 factors based on ALL data will be even larger.
;
_reflns_number_total     5527
_reflns_number_gt     3999
_reflns_threshold_expression     I>2\s(I)
_refine_ls_structure_factor_coef     Fsqd
_refine_ls_matrix_type     full
_refine_ls_R_factor_all     0.0699
_refine_ls_R_factor_gt     0.0466
_refine_ls_wR_factor_gt     0.1078
_refine_ls_wR_factor_ref     0.1160
_refine_ls_goodness_of_fit_ref     1.001
_refine_ls_restrained_S_all     1.022
_refine_ls_number_reflns     5527
_refine_ls_number_parameters     404
_refine_ls_number_restraints     21
_refine_ls_hydrogen_treatment     mixed
_refine_ls_weighting_scheme     calc
_refine_ls_weighting_details
                 'calc w=1/[\s^2^(Fo^2^)+(0.0587P)^2^] where P=(Fo^2^+2Fc^2^)/3'
_atom_sites_solution_hydrogens     geom
_atom_sites_solution_primary     direct
_atom_sites_solution_secondary     difmap
_refine_ls_shift/su_max     0.000
_refine_ls_shift/su_mean     0.000
_refine_diff_density_max     0.329
_refine_diff_density_min     -0.251
_refine_ls_extinction_method     none
_refine_ls_extinction_coef     ?
loop_
    _atom_type_symbol
    _atom_type_description
    _atom_type_scat_dispersion_real
    _atom_type_scat_dispersion_imag
    _atom_type_scat_source
    'C' 'C' 0.0033 0.0016
                         'International Tables Vol C Tables 4.2.6.8 and 6.1.1.4'
    'H' 'H' 0.0000 0.0000
                         'International Tables Vol C Tables 4.2.6.8 and 6.1.1.4'
    'N' 'N' 0.0061 0.0033
                         'International Tables Vol C Tables 4.2.6.8 and 6.1.1.4'
    'O' 'O' 0.0106 0.0060
                         'International Tables Vol C Tables 4.2.6.8 and 6.1.1.4'
    'Fe' 'Fe' 0.3463 0.8444
                         'International Tables Vol C Tables 4.2.6.8 and 6.1.1.4'
    'Cl' 'Cl' 0.1484 0.1585
                         'International Tables Vol C Tables 4.2.6.8 and 6.1.1.4'
_computing_data_collection     'SMART (Bruker, 2001)'
_computing_cell_refinement     'SAINT-Plus (Bruker, 2001)'
_computing_data_reduction     'SAINT-Plus (Bruker, 2001)'
_computing_structure_solution     'SHELXS97 (Sheldrick, 2008)'
_computing_structure_refinement     'SHELXL97 (Sheldrick, 2008)'
_computing_molecular_graphics     'PLATON (Spek, 2009)'
_computing_publication_material     'PLATON (Spek, 2009)'
loop_
    _atom_site_type_symbol
    _atom_site_label
    _atom_site_fract_x
    _atom_site_fract_y
    _atom_site_fract_z
    _atom_site_U_iso_or_equiv
    _atom_site_adp_type
    _atom_site_calc_flag
    _atom_site_refinement_flags
    _atom_site_occupancy
    _atom_site_disorder_assembly
    _atom_site_disorder_group
    Fe Fe1 0.94620(4) 0.27332(3) 0.810133(19) 0.03211(14) Uani d . 1 . .
    Cl Cl1 1.00873(8) 0.17478(6) 0.73359(4) 0.0445(2) Uani d . 1 . .
    Cl Cl2 0.86507(8) 0.39490(6) 0.74462(4) 0.0476(2) Uani d . 1 . .
    N N1 0.7813(2) 0.18448(19) 0.81255(12) 0.0369(6) Uani d . 1 . .
    N N2 0.6965(3) 0.0441(2) 0.83683(14) 0.0482(7) Uani d D 1 . .
    H H2 0.694(3) -0.0126(16) 0.8535(15) 0.058 Uiso d D 1 . .
    N N3 0.9114(2) 0.33689(18) 0.89433(11) 0.0367(6) Uani d . 1 . .
    N N4 0.9099(3) 0.3256(2) 0.99701(12) 0.0439(7) Uani d D 1 . .
    H H4 0.924(3) 0.296(2) 1.0330(11) 0.053 Uiso d D 1 . .
    N N5 1.1468(2) 0.30502(18) 0.84551(11) 0.0342(6) Uani d . 1 . .
    N N6 1.3466(2) 0.2668(2) 0.89915(13) 0.0446(7) Uani d D 1 . .
    H H6 1.413(2) 0.237(2) 0.9213(14) 0.054 Uiso d D 1 . .
    N N7 1.0223(2) 0.15132(18) 0.88547(11) 0.0361(6) Uani d . 1 . .
    C C1 0.5896(3) 0.0998(3) 0.80784(15) 0.0452(8) Uani d . 1 . .
    C C2 0.4545(3) 0.0799(3) 0.79198(18) 0.0604(10) Uani d . 1 . .
    H H2A 0.4191 0.0210 0.8019 0.072 Uiso calc R 1 . .
    C C3 0.3760(4) 0.1536(3) 0.76056(18) 0.0635(11) Uani d . 1 . .
    H H3 0.2851 0.1433 0.7487 0.076 Uiso calc R 1 . .
    C C4 0.4273(3) 0.2419(3) 0.74607(18) 0.0596(10) Uani d . 1 . .
    H H4A 0.3703 0.2893 0.7251 0.071 Uiso calc R 1 B .
    C C5 0.5621(3) 0.2610(3) 0.76226(16) 0.0508(9) Uani d . 1 . .
    H H5 0.5968 0.3203 0.7526 0.061 Uiso calc R 1 . .
    C C6 0.6426(3) 0.1889(2) 0.79315(14) 0.0392(8) Uani d . 1 . .
    C C7 0.8062(3) 0.0962(2) 0.83803(15) 0.0407(8) Uani d . 1 . .
    C C8 0.9449(3) 0.0627(2) 0.86263(16) 0.0428(8) Uani d . 1 . .
    H H8A 0.9477 0.0167 0.8970 0.051 Uiso calc R 1 . .
    H H8B 0.9806 0.0315 0.8292 0.051 Uiso calc R 1 . .
    C C9 0.9971(3) 0.1834(3) 0.94789(15) 0.0483(9) Uani d . 1 . .
    H H9A 0.9372 0.1376 0.9619 0.058 Uiso calc R 1 . .
    H H9B 1.0800 0.1825 0.9787 0.058 Uiso calc R 1 . .
    C C10 0.9390(3) 0.2821(2) 0.94594(14) 0.0368(7) Uani d . 1 . .
    C C11 0.8612(3) 0.4177(3) 0.97900(15) 0.0424(8) Uani d . 1 . .
    C C12 0.8176(3) 0.4915(3) 1.01283(17) 0.0539(9) Uani d . 1 . .
    H H12 0.8151 0.4852 1.0556 0.065 Uiso calc R 1 . .
    C C13 0.7781(3) 0.5753(3) 0.9795(2) 0.0586(10) Uani d . 1 . .
    H H13 0.7479 0.6271 1.0005 0.070 Uiso calc R 1 . .
    C C14 0.7816(3) 0.5853(3) 0.91592(18) 0.0516(9) Uani d . 1 . .
    H H14 0.7555 0.6438 0.8955 0.062 Uiso calc R 1 . .
    C C15 0.8229(3) 0.5102(2) 0.88240(16) 0.0451(8) Uani d . 1 . .
    H H15 0.8239 0.5166 0.8395 0.054 Uiso calc R 1 . .
    C C16 0.8624(3) 0.4259(2) 0.91432(15) 0.0378(7) Uani d . 1 . .
    C C17 1.1664(3) 0.1394(2) 0.88752(16) 0.0412(8) Uani d . 1 . .
    H H17A 1.2099 0.1126 0.9281 0.049 Uiso calc R 1 . .
    H H17B 1.1807 0.0956 0.8542 0.049 Uiso calc R 1 . .
    C C18 1.2211(3) 0.2369(2) 0.87831(14) 0.0349(7) Uani d . 1 . .
    C C19 1.3560(3) 0.3620(2) 0.87884(14) 0.0402(8) Uani d . 1 . .
    C C20 1.4596(3) 0.4284(3) 0.88702(17) 0.0552(10) Uani d . 1 . .
    H H20 1.5444 0.4124 0.9089 0.066 Uiso calc R 1 . .
    C C21 1.4307(3) 0.5183(3) 0.86141(17) 0.0568(10) Uani d . 1 . .
    H H21 1.4979 0.5645 0.8657 0.068 Uiso calc R 1 . .
    C C22 1.3051(3) 0.5433(3) 0.82922(16) 0.0514(9) Uani d . 1 . .
    H H22 1.2898 0.6062 0.8136 0.062 Uiso calc R 1 . .
    C C23 1.2022(3) 0.4777(2) 0.81965(15) 0.0421(8) Uani d . 1 . .
    H H23 1.1181 0.4944 0.7973 0.051 Uiso calc R 1 . .
    C C24 1.2294(3) 0.3859(2) 0.84485(14) 0.0361(7) Uani d . 1 . .
    O O1W 0.9939(3) 0.2955(2) 0.60165(12) 0.0715(8) Uani d D 1 . .
    H H1A 1.073(2) 0.302(4) 0.599(2) 0.107 Uiso d D 1 . .
    H H1B 0.984(4) 0.283(4) 0.6383(12) 0.107 Uiso d D 1 . .
    Cl Cl3 1.26515(10) 0.36822(8) 0.57345(5) 0.0690(3) Uani d . 1 . .
    O O1 0.5693(3) 0.2940(2) 0.48243(13) 0.0781(9) Uani d D 1 . .
    C C25 0.5735(5) 0.2366(3) 0.5376(2) 0.0854(14) Uani d D 1 B .
    H H25A 0.6237 0.1776 0.5349 0.102 Uiso calc R 1 . .
    H H25B 0.4842 0.2184 0.5413 0.102 Uiso calc R 1 . .
    C C26 0.6369(5) 0.2936(4) 0.5937(2) 0.0999(17) Uani d D 1 . .
    H H26A 0.7268 0.2714 0.6098 0.120 Uiso calc PR 0.58 A 1
    H H26B 0.5867 0.2888 0.6272 0.120 Uiso calc PR 0.58 A 1
    H H26C 0.7138 0.2598 0.6174 0.120 Uiso d PR 0.42 A 2
    H H26D 0.5754 0.3058 0.6215 0.120 Uiso d PR 0.42 A 2
    C C27 0.6360(17) 0.3975(6) 0.5690(5) 0.088(6) Uani d PD 0.58 B 1
    H H27A 0.7114 0.4345 0.5913 0.106 Uiso calc PR 0.58 B 1
    H H27B 0.5545 0.4312 0.5717 0.106 Uiso calc PR 0.58 B 1
    C C28 0.6462(10) 0.3772(7) 0.4990(5) 0.084(4) Uani d PD 0.58 B 1
    H H28A 0.6115 0.4314 0.4719 0.101 Uiso calc PR 0.58 B 1
    H H28B 0.7376 0.3657 0.4956 0.101 Uiso calc PR 0.58 B 1
    C C28' 0.5865(15) 0.3944(7) 0.4996(6) 0.085(5) Uani d PD 0.42 B 2
    H H28C 0.5024 0.4247 0.5018 0.102 Uiso calc PR 0.42 B 2
    H H28D 0.6277 0.4299 0.4698 0.102 Uiso calc PR 0.42 B 2
    C C27' 0.679(2) 0.3894(9) 0.5661(6) 0.084(7) Uani d PD 0.42 B 2
    H H27C 0.7717 0.3873 0.5626 0.101 Uiso calc PR 0.42 B 2
    H H27D 0.6653 0.4447 0.5920 0.101 Uiso calc PR 0.42 B 2
loop_
    _atom_site_aniso_label
    _atom_site_aniso_U_11
    _atom_site_aniso_U_22
    _atom_site_aniso_U_33
    _atom_site_aniso_U_12
    _atom_site_aniso_U_13
    _atom_site_aniso_U_23
    Fe1 0.0333(2) 0.0318(3) 0.0293(2) 0.00082(18) 0.00167(17) 0.00084(19)
    Cl1 0.0463(4) 0.0451(5) 0.0424(5) 0.0001(4) 0.0096(3) -0.0090(4)
    Cl2 0.0550(5) 0.0437(5) 0.0397(5) 0.0064(4) -0.0010(4) 0.0092(4)
    N1 0.0365(14) 0.0339(16) 0.0391(15) -0.0016(11) 0.0046(11) 0.0021(12)
    N2 0.0503(17) 0.0416(18) 0.0534(19) -0.0107(15) 0.0116(14) 0.0037(15)
    N3 0.0415(14) 0.0363(16) 0.0308(14) 0.0033(11) 0.0037(11) -0.0003(12)
    N4 0.0504(16) 0.052(2) 0.0296(15) 0.0020(14) 0.0084(13) 0.0017(14)
    N5 0.0340(13) 0.0291(14) 0.0363(15) -0.0007(11) -0.0006(11) -0.0004(12)
    N6 0.0359(15) 0.0472(19) 0.0453(17) 0.0058(13) -0.0050(12) 0.0021(14)
    N7 0.0405(14) 0.0316(15) 0.0348(14) 0.0048(11) 0.0041(11) 0.0013(12)
    C1 0.0414(18) 0.055(2) 0.0401(19) -0.0032(16) 0.0109(15) -0.0033(17)
    C2 0.049(2) 0.078(3) 0.058(2) -0.020(2) 0.0176(18) -0.010(2)
    C3 0.0372(19) 0.098(3) 0.056(2) -0.004(2) 0.0101(17) -0.018(2)
    C4 0.042(2) 0.077(3) 0.057(2) 0.0144(19) 0.0026(17) 0.000(2)
    C5 0.049(2) 0.054(2) 0.050(2) 0.0040(17) 0.0093(17) -0.0025(18)
    C6 0.0365(17) 0.047(2) 0.0348(18) 0.0014(15) 0.0079(14) -0.0036(15)
    C7 0.0407(17) 0.040(2) 0.0416(19) -0.0035(15) 0.0084(14) -0.0015(16)
    C8 0.0458(18) 0.0325(19) 0.048(2) 0.0013(14) 0.0037(15) 0.0033(16)
    C9 0.061(2) 0.047(2) 0.0361(19) 0.0098(17) 0.0095(16) 0.0042(16)
    C10 0.0384(16) 0.040(2) 0.0309(17) -0.0004(14) 0.0047(13) 0.0000(15)
    C11 0.0401(17) 0.044(2) 0.043(2) -0.0008(15) 0.0082(15) -0.0065(16)
    C12 0.057(2) 0.058(3) 0.050(2) -0.0008(18) 0.0179(17) -0.016(2)
    C13 0.056(2) 0.049(2) 0.074(3) 0.0028(18) 0.0196(19) -0.023(2)
    C14 0.0475(19) 0.043(2) 0.062(2) 0.0049(16) 0.0045(17) -0.0037(19)
    C15 0.0487(19) 0.037(2) 0.048(2) 0.0072(15) 0.0054(15) -0.0022(17)
    C16 0.0340(16) 0.040(2) 0.0391(19) 0.0007(14) 0.0059(13) -0.0056(15)
    C17 0.0386(17) 0.0341(19) 0.048(2) 0.0068(14) 0.0005(14) 0.0033(16)
    C18 0.0360(16) 0.0300(18) 0.0352(17) 0.0039(13) -0.0010(13) -0.0027(14)
    C19 0.0375(17) 0.041(2) 0.0401(19) -0.0015(14) 0.0025(14) -0.0003(16)
    C20 0.0357(18) 0.070(3) 0.054(2) -0.0071(17) -0.0051(16) 0.000(2)
    C21 0.051(2) 0.056(3) 0.061(2) -0.0186(18) 0.0048(18) 0.004(2)
    C22 0.058(2) 0.047(2) 0.048(2) -0.0103(17) 0.0088(17) 0.0069(18)
    C23 0.0450(18) 0.042(2) 0.0383(18) -0.0008(15) 0.0056(14) 0.0053(16)
    C24 0.0380(16) 0.039(2) 0.0295(16) -0.0019(14) 0.0038(13) -0.0051(14)
    O1W 0.082(2) 0.088(2) 0.0449(16) -0.0061(18) 0.0147(14) -0.0079(16)
    Cl3 0.0691(6) 0.0644(7) 0.0706(7) -0.0083(5) 0.0075(5) -0.0187(5)
    O1 0.081(2) 0.082(2) 0.0597(19) -0.0229(17) -0.0139(14) -0.0003(17)
    C25 0.083(3) 0.075(3) 0.093(4) -0.005(2) 0.006(3) 0.013(3)
    C26 0.102(4) 0.119(5) 0.072(3) -0.026(3) 0.002(3) -0.006(3)
    C27 0.083(9) 0.089(10) 0.086(10) -0.010(7) 0.001(6) -0.027(7)
    C28 0.072(7) 0.078(7) 0.105(9) -0.002(5) 0.024(6) 0.026(6)
    C28' 0.088(12) 0.079(11) 0.091(11) -0.024(8) 0.023(9) 0.000(8)
    C27' 0.087(14) 0.069(11) 0.080(13) 0.020(7) -0.021(8) -0.021(8)
_geom_special_details
;
 All esds (except the esd in the dihedral angle between two l.s. planes)
 are estimated using the full covariance matrix.  The cell esds are taken
 into account individually in the estimation of esds in distances, angles
 and torsion angles; correlations between esds in cell parameters are only
 used when they are defined by crystal symmetry.  An approximate (isotropic)
 treatment of cell esds is used for estimating esds involving l.s. planes.
;
loop_
    _geom_bond_atom_site_label_1
    _geom_bond_atom_site_label_2
    _geom_bond_site_symmetry_2
    _geom_bond_distance
    _geom_bond_publ_flag
    Fe1 N5 . 2.097(2) ?
    Fe1 N1 . 2.100(2) ?
    Fe1 N3 . 2.107(2) ?
    Fe1 Cl2 . 2.2373(9) ?
    Fe1 Cl1 . 2.3219(9) ?
    Fe1 N7 . 2.355(2) ?
    Cl1 H1B . 2.51(3) ?
    N1 C7 . 1.335(4) ?
    N1 C6 . 1.405(4) ?
    N2 C7 . 1.333(4) ?
    N2 C1 . 1.382(4) ?
    N2 H2 . 0.859(18) ?
    N3 C10 . 1.325(4) ?
    N3 C16 . 1.422(4) ?
    N4 C10 . 1.338(4) ?
    N4 C11 . 1.388(4) ?
    N4 H4 . 0.862(18) ?
    N5 C18 . 1.320(4) ?
    N5 C24 . 1.402(4) ?
    N6 C18 . 1.343(4) ?
    N6 C19 . 1.389(4) ?
    N6 H6 . 0.852(18) ?
    N7 C8 . 1.484(4) ?
    N7 C17 . 1.484(4) ?
    N7 C9 . 1.486(4) ?
    C1 C2 . 1.391(4) ?
    C1 C6 . 1.403(4) ?
    C2 C3 . 1.384(5) ?
    C2 H2A . 0.9300 ?
    C3 C4 . 1.385(6) ?
    C3 H3 . 0.9300 ?
    C4 C5 . 1.386(5) ?
    C4 H4A . 0.9300 ?
    C5 C6 . 1.374(5) ?
    C5 H5 . 0.9300 ?
    C7 C8 . 1.492(4) ?
    C8 H8A . 0.9700 ?
    C8 H8B . 0.9700 ?
    C9 C10 . 1.479(4) ?
    C9 H9A . 0.9700 ?
    C9 H9B . 0.9700 ?
    C11 C12 . 1.376(5) ?
    C11 C16 . 1.400(4) ?
    C12 C13 . 1.374(5) ?
    C12 H12 . 0.9300 ?
    C13 C14 . 1.384(5) ?
    C13 H13 . 0.9300 ?
    C14 C15 . 1.375(4) ?
    C14 H14 . 0.9300 ?
    C15 C16 . 1.367(4) ?
    C15 H15 . 0.9300 ?
    C17 C18 . 1.482(4) ?
    C17 H17A . 0.9700 ?
    C17 H17B . 0.9700 ?
    C19 C20 . 1.387(4) ?
    C19 C24 . 1.399(4) ?
    C20 C21 . 1.361(5) ?
    C20 H20 . 0.9300 ?
    C21 C22 . 1.381(5) ?
    C21 H21 . 0.9300 ?
    C22 C23 . 1.375(4) ?
    C22 H22 . 0.9300 ?
    C23 C24 . 1.379(4) ?
    C23 H23 . 0.9300 ?
    O1W H1A . 0.828(18) ?
    O1W H1B . 0.831(19) ?
    Cl3 H1A . 2.34(2) ?
    O1 C28 . 1.395(8) ?
    O1 C25 . 1.420(5) ?
    O1 C28' . 1.430(9) ?
    C25 C26 . 1.476(5) ?
    C25 H25A . 0.9700 ?
    C25 H25B . 0.9700 ?
    C26 C27 . 1.523(8) ?
    C26 C27' . 1.544(9) ?
    C26 H26A . 0.9700 ?
    C26 H26B . 0.9700 ?
    C26 H26C . 0.9700 ?
    C26 H26D . 0.9700 ?
    C27 C28 . 1.556(9) ?
    C27 H27A . 0.9700 ?
    C27 H27B . 0.9700 ?
    C28 H28A . 0.9700 ?
    C28 H28B . 0.9700 ?
    C28' C27' . 1.553(10) ?
    C28' H28C . 0.9700 ?
    C28' H28D . 0.9700 ?
    C27' H27C . 0.9700 ?
    C27' H27D . 0.9700 ?
loop_
    _geom_angle_atom_site_label_1
    _geom_angle_atom_site_label_2
    _geom_angle_atom_site_label_3
    _geom_angle_site_symmetry_1
    _geom_angle_site_symmetry_3
    _geom_angle
    _geom_angle_publ_flag
    N5 Fe1 N1 . . 148.56(10) ?
    N5 Fe1 N3 . . 85.80(9) ?
    N1 Fe1 N3 . . 86.65(10) ?
    N5 Fe1 Cl2 . . 106.78(7) ?
    N1 Fe1 Cl2 . . 104.43(7) ?
    N3 Fe1 Cl2 . . 97.23(7) ?
    N5 Fe1 Cl1 . . 89.19(7) ?
    N1 Fe1 Cl1 . . 91.09(7) ?
    N3 Fe1 Cl1 . . 166.40(7) ?
    Cl2 Fe1 Cl1 . . 96.32(3) ?
    N5 Fe1 N7 . . 74.41(9) ?
    N1 Fe1 N7 . . 74.16(9) ?
    N3 Fe1 N7 . . 78.09(9) ?
    Cl2 Fe1 N7 . . 175.13(7) ?
    Cl1 Fe1 N7 . . 88.40(6) ?
    Fe1 Cl1 H1B . . 103.7(10) ?
    C7 N1 C6 . . 105.1(2) ?
    C7 N1 Fe1 . . 116.72(19) ?
    C6 N1 Fe1 . . 138.1(2) ?
    C7 N2 C1 . . 107.7(3) ?
    C7 N2 H2 . . 125(2) ?
    C1 N2 H2 . . 127(2) ?
    C10 N3 C16 . . 105.4(2) ?
    C10 N3 Fe1 . . 116.1(2) ?
    C16 N3 Fe1 . . 138.5(2) ?
    C10 N4 C11 . . 107.9(3) ?
    C10 N4 H4 . . 120(2) ?
    C11 N4 H4 . . 132(2) ?
    C18 N5 C24 . . 106.3(2) ?
    C18 N5 Fe1 . . 118.0(2) ?
    C24 N5 Fe1 . . 135.7(2) ?
    C18 N6 C19 . . 107.9(2) ?
    C18 N6 H6 . . 130(2) ?
    C19 N6 H6 . . 122(2) ?
    C8 N7 C17 . . 112.7(2) ?
    C8 N7 C9 . . 111.3(2) ?
    C17 N7 C9 . . 111.2(2) ?
    C8 N7 Fe1 . . 105.93(17) ?
    C17 N7 Fe1 . . 106.90(17) ?
    C9 N7 Fe1 . . 108.49(18) ?
    N2 C1 C2 . . 131.9(3) ?
    N2 C1 C6 . . 106.0(3) ?
    C2 C1 C6 . . 122.0(3) ?
    C3 C2 C1 . . 115.6(4) ?
    C3 C2 H2A . . 122.2 ?
    C1 C2 H2A . . 122.2 ?
    C2 C3 C4 . . 122.7(3) ?
    C2 C3 H3 . . 118.6 ?
    C4 C3 H3 . . 118.6 ?
    C3 C4 C5 . . 121.1(4) ?
    C3 C4 H4A . . 119.4 ?
    C5 C4 H4A . . 119.4 ?
    C6 C5 C4 . . 117.4(4) ?
    C6 C5 H5 . . 121.3 ?
    C4 C5 H5 . . 121.3 ?
    C5 C6 C1 . . 121.1(3) ?
    C5 C6 N1 . . 130.7(3) ?
    C1 C6 N1 . . 108.2(3) ?
    N2 C7 N1 . . 112.9(3) ?
    N2 C7 C8 . . 126.0(3) ?
    N1 C7 C8 . . 121.1(3) ?
    N7 C8 C7 . . 106.0(2) ?
    N7 C8 H8A . . 110.5 ?
    C7 C8 H8A . . 110.5 ?
    N7 C8 H8B . . 110.5 ?
    C7 C8 H8B . . 110.5 ?
    H8A C8 H8B . . 108.7 ?
    C10 C9 N7 . . 112.9(3) ?
    C10 C9 H9A . . 109.0 ?
    N7 C9 H9A . . 109.0 ?
    C10 C9 H9B . . 109.0 ?
    N7 C9 H9B . . 109.0 ?
    H9A C9 H9B . . 107.8 ?
    N3 C10 N4 . . 112.9(3) ?
    N3 C10 C9 . . 124.3(3) ?
    N4 C10 C9 . . 122.9(3) ?
    C12 C11 N4 . . 131.5(3) ?
    C12 C11 C16 . . 122.5(3) ?
    N4 C11 C16 . . 106.0(3) ?
    C13 C12 C11 . . 115.9(3) ?
    C13 C12 H12 . . 122.1 ?
    C11 C12 H12 . . 122.1 ?
    C12 C13 C14 . . 122.4(3) ?
    C12 C13 H13 . . 118.8 ?
    C14 C13 H13 . . 118.8 ?
    C15 C14 C13 . . 121.1(4) ?
    C15 C14 H14 . . 119.4 ?
    C13 C14 H14 . . 119.4 ?
    C16 C15 C14 . . 117.7(3) ?
    C16 C15 H15 . . 121.1 ?
    C14 C15 H15 . . 121.1 ?
    C15 C16 C11 . . 120.4(3) ?
    C15 C16 N3 . . 131.7(3) ?
    C11 C16 N3 . . 107.9(3) ?
    C18 C17 N7 . . 107.5(2) ?
    C18 C17 H17A . . 110.2 ?
    N7 C17 H17A . . 110.2 ?
    C18 C17 H17B . . 110.2 ?
    N7 C17 H17B . . 110.2 ?
    H17A C17 H17B . . 108.5 ?
    N5 C18 N6 . . 112.1(3) ?
    N5 C18 C17 . . 121.2(3) ?
    N6 C18 C17 . . 126.7(3) ?
    C20 C19 N6 . . 132.9(3) ?
    C20 C19 C24 . . 121.5(3) ?
    N6 C19 C24 . . 105.6(3) ?
    C21 C20 C19 . . 116.5(3) ?
    C21 C20 H20 . . 121.8 ?
    C19 C20 H20 . . 121.8 ?
    C20 C21 C22 . . 122.4(3) ?
    C20 C21 H21 . . 118.8 ?
    C22 C21 H21 . . 118.8 ?
    C23 C22 C21 . . 121.8(3) ?
    C23 C22 H22 . . 119.1 ?
    C21 C22 H22 . . 119.1 ?
    C22 C23 C24 . . 116.8(3) ?
    C22 C23 H23 . . 121.6 ?
    C24 C23 H23 . . 121.6 ?
    C23 C24 C19 . . 121.0(3) ?
    C23 C24 N5 . . 130.9(3) ?
    C19 C24 N5 . . 108.1(3) ?
    H1A O1W H1B . . 113(3) ?
    C28 O1 C25 . . 108.8(5) ?
    C25 O1 C28' . . 109.8(6) ?
    C28 O1 H4A . . 93.5 ?
    O1 C25 C26 . . 108.8(3) ?
    O1 C25 H25A . . 109.9 ?
    C26 C25 H25A . . 109.9 ?
    O1 C25 H25B . . 109.9 ?
    C26 C25 H25B . . 109.9 ?
    H25A C25 H25B . . 108.3 ?
    C25 C26 C27 . . 104.0(5) ?
    C25 C26 C27' . . 104.5(6) ?
    C25 C26 H26A . . 111.0 ?
    C27 C26 H26A . . 111.0 ?
    C27' C26 H26A . . 94.8 ?
    C25 C26 H26B . . 111.0 ?
    C27 C26 H26B . . 111.0 ?
    C27' C26 H26B . . 125.4 ?
    H26A C26 H26B . . 109.0 ?
    C25 C26 H26C . . 110.8 ?
    C27 C26 H26C . . 125.4 ?
    C27' C26 H26C . . 110.4 ?
    H26B C26 H26C . . 94.3 ?
    C25 C26 H26D . . 111.2 ?
    C27' C26 H26D . . 111.1 ?
    H26A C26 H26D . . 121.8 ?
    H26C C26 H26D . . 108.7 ?
    C26 C27 C28 . . 100.0(7) ?
    C26 C27 H27A . . 111.8 ?
    C28 C27 H27A . . 111.8 ?
    C26 C27 H27B . . 111.8 ?
    C28 C27 H27B . . 111.8 ?
    H27A C27 H27B . . 109.5 ?
    O1 C28 C27 . . 104.4(7) ?
    O1 C28 H28A . . 110.9 ?
    C27 C28 H28A . . 110.9 ?
    O1 C28 H28B . . 110.9 ?
    C27 C28 H28B . . 110.9 ?
    H28A C28 H28B . . 108.9 ?
    O1 C28' C27' . . 102.5(8) ?
    O1 C28' H28C . . 111.3 ?
    C27' C28' H28C . . 111.3 ?
    O1 C28' H28D . . 111.3 ?
    C27' C28' H28D . . 111.3 ?
    H28C C28' H28D . . 109.2 ?
    C26 C27' C28' . . 102.9(8) ?
    C26 C27' H27C . . 111.2 ?
    C28' C27' H27C . . 111.2 ?
    C26 C27' H27D . . 111.2 ?
    C28' C27' H27D . . 111.2 ?
    H27C C27' H27D . . 109.1 ?
loop_
    _geom_torsion_atom_site_label_1
    _geom_torsion_atom_site_label_2
    _geom_torsion_atom_site_label_3
    _geom_torsion_atom_site_label_4
    _geom_torsion_site_symmetry_1
    _geom_torsion_site_symmetry_2
    _geom_torsion_site_symmetry_3
    _geom_torsion_site_symmetry_4
    _geom_torsion
    _geom_torsion_publ_flag
    N5 Fe1 Cl1 H1B . . . . -96.2(10) ?
    N1 Fe1 Cl1 H1B . . . . 115.2(10) ?
    N3 Fe1 Cl1 H1B . . . . -164.5(10) ?
    Cl2 Fe1 Cl1 H1B . . . . 10.6(10) ?
    N7 Fe1 Cl1 H1B . . . . -170.7(10) ?
    N5 Fe1 N1 C7 . . . . -20.2(3) ?
    N3 Fe1 N1 C7 . . . . -96.6(2) ?
    Cl2 Fe1 N1 C7 . . . . 166.8(2) ?
    Cl1 Fe1 N1 C7 . . . . 70.0(2) ?
    N7 Fe1 N1 C7 . . . . -18.0(2) ?
    N5 Fe1 N1 C6 . . . . 161.4(3) ?
    N3 Fe1 N1 C6 . . . . 85.1(3) ?
    Cl2 Fe1 N1 C6 . . . . -11.6(3) ?
    Cl1 Fe1 N1 C6 . . . . -108.4(3) ?
    N7 Fe1 N1 C6 . . . . 163.6(3) ?
    N5 Fe1 N3 C10 . . . . -78.2(2) ?
    N1 Fe1 N3 C10 . . . . 71.3(2) ?
    Cl2 Fe1 N3 C10 . . . . 175.4(2) ?
    Cl1 Fe1 N3 C10 . . . . -9.5(4) ?
    N7 Fe1 N3 C10 . . . . -3.2(2) ?
    N5 Fe1 N3 C16 . . . . 103.0(3) ?
    N1 Fe1 N3 C16 . . . . -107.5(3) ?
    Cl2 Fe1 N3 C16 . . . . -3.4(3) ?
    Cl1 Fe1 N3 C16 . . . . 171.7(2) ?
    N7 Fe1 N3 C16 . . . . 178.0(3) ?
    N1 Fe1 N5 C18 . . . . 16.6(3) ?
    N3 Fe1 N5 C18 . . . . 93.2(2) ?
    Cl2 Fe1 N5 C18 . . . . -170.5(2) ?
    Cl1 Fe1 N5 C18 . . . . -74.2(2) ?
    N7 Fe1 N5 C18 . . . . 14.4(2) ?
    N1 Fe1 N5 C24 . . . . -161.7(2) ?
    N3 Fe1 N5 C24 . . . . -85.1(3) ?
    Cl2 Fe1 N5 C24 . . . . 11.2(3) ?
    Cl1 Fe1 N5 C24 . . . . 107.6(3) ?
    N7 Fe1 N5 C24 . . . . -163.9(3) ?
    N5 Fe1 N7 C8 . . . . -148.3(2) ?
    N1 Fe1 N7 C8 . . . . 32.90(18) ?
    N3 Fe1 N7 C8 . . . . 122.78(19) ?
    Cl1 Fe1 N7 C8 . . . . -58.69(18) ?
    N5 Fe1 N7 C17 . . . . -27.88(18) ?
    N1 Fe1 N7 C17 . . . . 153.3(2) ?
    N3 Fe1 N7 C17 . . . . -116.80(19) ?
    Cl1 Fe1 N7 C17 . . . . 61.73(17) ?
    N5 Fe1 N7 C9 . . . . 92.1(2) ?
    N1 Fe1 N7 C9 . . . . -86.7(2) ?
    N3 Fe1 N7 C9 . . . . 3.18(19) ?
    Cl1 Fe1 N7 C9 . . . . -178.29(19) ?
    C7 N2 C1 C2 . . . . 176.9(3) ?
    C7 N2 C1 C6 . . . . -1.2(4) ?
    N2 C1 C2 C3 . . . . -177.6(3) ?
    C6 C1 C2 C3 . . . . 0.3(5) ?
    C1 C2 C3 C4 . . . . -0.6(5) ?
    C2 C3 C4 C5 . . . . 0.4(6) ?
    C3 C4 C5 C6 . . . . 0.0(5) ?
    C4 C5 C6 C1 . . . . -0.3(5) ?
    C4 C5 C6 N1 . . . . 176.4(3) ?
    N2 C1 C6 C5 . . . . 178.5(3) ?
    C2 C1 C6 C5 . . . . 0.1(5) ?
    N2 C1 C6 N1 . . . . 1.2(3) ?
    C2 C1 C6 N1 . . . . -177.2(3) ?
    C7 N1 C6 C5 . . . . -177.6(3) ?
    Fe1 N1 C6 C5 . . . . 0.9(5) ?
    C7 N1 C6 C1 . . . . -0.6(3) ?
    Fe1 N1 C6 C1 . . . . 177.9(2) ?
    C1 N2 C7 N1 . . . . 0.9(4) ?
    C1 N2 C7 C8 . . . . -177.3(3) ?
    C6 N1 C7 N2 . . . . -0.1(4) ?
    Fe1 N1 C7 N2 . . . . -179.0(2) ?
    C6 N1 C7 C8 . . . . 178.1(3) ?
    Fe1 N1 C7 C8 . . . . -0.8(4) ?
    C17 N7 C8 C7 . . . . -157.2(2) ?
    C9 N7 C8 C7 . . . . 77.1(3) ?
    Fe1 N7 C8 C7 . . . . -40.6(3) ?
    N2 C7 C8 N7 . . . . -151.2(3) ?
    N1 C7 C8 N7 . . . . 30.8(4) ?
    C8 N7 C9 C10 . . . . -118.9(3) ?
    C17 N7 C9 C10 . . . . 114.5(3) ?
    Fe1 N7 C9 C10 . . . . -2.7(3) ?
    C16 N3 C10 N4 . . . . 1.5(3) ?
    Fe1 N3 C10 N4 . . . . -177.65(19) ?
    C16 N3 C10 C9 . . . . -177.9(3) ?
    Fe1 N3 C10 C9 . . . . 2.9(4) ?
    C11 N4 C10 N3 . . . . -1.2(3) ?
    C11 N4 C10 C9 . . . . 178.3(3) ?
    N7 C9 C10 N3 . . . . 0.2(5) ?
    N7 C9 C10 N4 . . . . -179.2(3) ?
    C10 N4 C11 C12 . . . . -179.8(3) ?
    C10 N4 C11 C16 . . . . 0.4(3) ?
    N4 C11 C12 C13 . . . . 178.6(3) ?
    C16 C11 C12 C13 . . . . -1.5(5) ?
    C11 C12 C13 C14 . . . . 0.0(5) ?
    C12 C13 C14 C15 . . . . 1.3(5) ?
    C13 C14 C15 C16 . . . . -1.0(5) ?
    C14 C15 C16 C11 . . . . -0.5(5) ?
    C14 C15 C16 N3 . . . . -179.0(3) ?
    C12 C11 C16 C15 . . . . 1.8(5) ?
    N4 C11 C16 C15 . . . . -178.3(3) ?
    C12 C11 C16 N3 . . . . -179.3(3) ?
    N4 C11 C16 N3 . . . . 0.5(3) ?
    C10 N3 C16 C15 . . . . 177.4(3) ?
    Fe1 N3 C16 C15 . . . . -3.7(5) ?
    C10 N3 C16 C11 . . . . -1.2(3) ?
    Fe1 N3 C16 C11 . . . . 177.6(2) ?
    C8 N7 C17 C18 . . . . 151.7(3) ?
    C9 N7 C17 C18 . . . . -82.5(3) ?
    Fe1 N7 C17 C18 . . . . 35.7(3) ?
    C24 N5 C18 N6 . . . . -0.2(3) ?
    Fe1 N5 C18 N6 . . . . -178.9(2) ?
    C24 N5 C18 C17 . . . . -178.6(3) ?
    Fe1 N5 C18 C17 . . . . 2.7(4) ?
    C19 N6 C18 N5 . . . . 0.2(4) ?
    C19 N6 C18 C17 . . . . 178.5(3) ?
    N7 C17 C18 N5 . . . . -28.4(4) ?
    N7 C17 C18 N6 . . . . 153.5(3) ?
    C18 N6 C19 C20 . . . . 179.1(4) ?
    C18 N6 C19 C24 . . . . -0.2(3) ?
    N6 C19 C20 C21 . . . . -177.9(4) ?
    C24 C19 C20 C21 . . . . 1.3(5) ?
    C19 C20 C21 C22 . . . . 0.4(6) ?
    C20 C21 C22 C23 . . . . -1.7(6) ?
    C21 C22 C23 C24 . . . . 1.2(5) ?
    C22 C23 C24 C19 . . . . 0.5(5) ?
    C22 C23 C24 N5 . . . . 177.4(3) ?
    C20 C19 C24 C23 . . . . -1.8(5) ?
    N6 C19 C24 C23 . . . . 177.6(3) ?
    C20 C19 C24 N5 . . . . -179.3(3) ?
    N6 C19 C24 N5 . . . . 0.1(3) ?
    C18 N5 C24 C23 . . . . -177.2(3) ?
    Fe1 N5 C24 C23 . . . . 1.3(5) ?
    C18 N5 C24 C19 . . . . 0.0(3) ?
    Fe1 N5 C24 C19 . . . . 178.5(2) ?
    C28 O1 C25 C26 . . . . 10.0(7) ?
    C28' O1 C25 C26 . . . . -18.6(8) ?
    H4A O1 C25 C26 . . . . -61.4 ?
    O1 C25 C26 C27 . . . . 14.7(8) ?
    O1 C25 C26 C27' . . . . -3.7(11) ?
    C25 C26 C27 C28 . . . . -30.5(10) ?
    C27' C26 C27 C28 . . . . 64(2) ?
    C25 O1 C28 C27 . . . . -30.0(10) ?
    C28' O1 C28 C27 . . . . 67.0(18) ?
    H4A O1 C28 C27 . . . . 6.6 ?
    C26 C27 C28 O1 . . . . 37.2(11) ?
    C28 O1 C28' C27' . . . . -60.6(18) ?
    C25 O1 C28' C27' . . . . 32.1(13) ?
    H4A O1 C28' C27' . . . . 57.8 ?
    C25 C26 C27' C28' . . . . 22.1(15) ?
    C27 C26 C27' C28' . . . . -68(2) ?
    O1 C28' C27' C26 . . . . -32.6(16) ?
loop_
    _geom_hbond_atom_site_label_D
    _geom_hbond_atom_site_label_H
    _geom_hbond_atom_site_label_A
    _geom_hbond_site_symmetry_A
    _geom_hbond_distance_DH
    _geom_hbond_distance_HA
    _geom_hbond_distance_DA
    _geom_hbond_angle_DHA
    _geom_hbond_publ_flag
    O1W H1A Cl3 . 0.828(18) 2.34(2) 3.136(3) 160(4) yes
    O1W H1B Cl1 . 0.831(19) 2.51(3) 3.267(3) 152(4) yes
    C23 H23 Cl1 2_756 0.93 2.82 3.516(3) 132.7 no
    N2 H2 Cl3 2_746 0.859(18) 2.25(2) 3.070(3) 159(3) yes
    N4 H4 O1W 4_566 0.862(18) 1.96(2) 2.795(4) 162(3) yes
    N6 H6 O1 4_666 0.852(18) 1.91(2) 2.741(4) 163(3) yes
    C9 H9B Cl3 4_566 0.97 2.59 3.523(3) 161.5 no
    C3 H3 Cl1 1_455 0.93 2.83 3.718(4) 160.2 no
    C15 H15 Cl2 . 0.93 2.74 3.466(3) 135.9 no
