# Supplementary material for: Dichlorido[tris­(1H-benzimidazol-2-ylmeth­yl)amine-κ4 N,N 3,N 3′,N 3′′]iron(III) chloride tetra­hydro­furan monosolvate monohydrate
Source: Acta Crystallogr Sect E Struct Rep Online. 2009 Jun 27;65(Pt 7):m828. doi: 10.1107/S1600536809023423 (PMC2969328; doi:10.1107/S1600536809023423)
Supplement: Supplementary file 2 [file e-65-0m828-Isup2.hkl]

# 
# h,k,l, Fc-squared, Fo-squared, sigma(Fo-squared) and status flag 
# 
data_I
_shelx_title ' I in P2(1)/c' 
_shelx_refln_list_code          4 
_shelx_F_calc_maximum      245.58 
_exptl_crystal_F_000      1364.00 
_reflns_d_resolution_high  0.8255 
 
loop_ 
 _symmetry_equiv_pos_as_xyz 
 'x, y, z' 
 '-x, y+1/2, -z+1/2' 
 '-x, -y, -z' 
 'x, -y-1/2, z-1/2' 
 
_cell_length_a    10.2898 
_cell_length_b    13.7475 
_cell_length_c    21.5271 
_cell_angle_alpha  90.000 
_cell_angle_beta  101.614 
_cell_angle_gamma  90.000 
 
_shelx_F_squared_multiplier     1.000 
 
loop_ 
 _refln_index_h 
 _refln_index_k 
 _refln_index_l 
 _refln_F_squared_calc 
 _refln_F_squared_meas 
 _refln_F_squared_sigma 
 _refln_observed_status 
   2   0   0     4246.27     4346.72    112.30 o 
   3   0   0     3116.37     2834.09     84.98 o 
   4   0   0      278.03      295.53     27.37 o 
   5   0   0     9634.34    10443.03    271.53 o 
   6   0   0       10.07       24.31     13.45 o 
   7   0   0      164.40      186.91     32.96 o 
   8   0   0      260.17      254.28     40.09 o 
   9   0   0       38.41       19.35     31.46 o 
  10   0   0     1110.80     1094.92    109.12 o 
  11   0   0      116.80       57.12     37.98 o 
  12   0   0      125.05      107.93     39.02 o 
   2   1   0     5199.04     5535.75     98.81 o 
   3   1   0    47753.14    50905.09    822.59 o 
   4   1   0     6456.96     6502.43    124.06 o 
   5   1   0     2172.65     2076.99     55.72 o 
   6   1   0      512.89      440.62     28.94 o 
   7   1   0      382.93      303.13     27.86 o 
   8   1   0       48.81       18.28     14.93 o 
   9   1   0      614.69      560.37     43.56 o 
  10   1   0       27.00        0.00     18.41 o 
  11   1   0      217.63      253.39     36.17 o 
  12   1   0      429.13      457.11     45.60 o 
   1   2   0    10129.42    10767.72    207.21 o 
   2   2   0    44199.31    48787.52    704.86 o 
   3   2   0    28672.95    30449.02    499.30 o 
   4   2   0      518.22      464.37     24.07 o 
   5   2   0     1581.94     1615.03     60.78 o 
   6   2   0     1120.67     1066.26     40.41 o 
   7   2   0      900.26      964.72     57.29 o 
   8   2   0       32.02       18.71     16.11 o 
   9   2   0       66.09       76.03     21.35 o 
  10   2   0      660.09      628.32     48.38 o 
  11   2   0       32.91       57.61     25.10 o 
  12   2   0       15.27        0.00     23.80 o 
   1   3   0       23.39       36.96     13.26 o 
   2   3   0      128.44      164.39     11.38 o 
   3   3   0        3.74       11.78      7.12 o 
   4   3   0      556.24      453.36     37.69 o 
   5   3   0    23795.71    24495.21    416.74 o 
   6   3   0     5164.76     5192.50    113.68 o 
   7   3   0      683.26      704.59     40.36 o 
   8   3   0      203.00      166.83     26.47 o 
   9   3   0        1.21        0.00     16.59 o 
  10   3   0      560.21      532.15     44.92 o 
  11   3   0      136.85      153.05     31.85 o 
  12   3   0        5.05        5.62     24.95 o 
   0   4   0      513.94      239.33     24.66 o 
   1   4   0      219.87      242.36     19.35 o 
   2   4   0    11003.28    11394.13    196.64 o 
   3   4   0      718.35      742.13     23.89 o 
   4   4   0       85.06       86.31     12.41 o 
   5   4   0      239.51      248.16     21.51 o 
   6   4   0      354.01      408.00     29.67 o 
   7   4   0     1422.48     1274.99     50.07 o 
   8   4   0     6553.63     5996.84    148.62 o 
   9   4   0      326.12      377.98     36.15 o 
  10   4   0      165.22      212.56     44.26 o 
  11   4   0      207.30      226.86     36.59 o 
   1   5   0     4797.24     4817.48    129.76 o 
   2   5   0       49.82       60.08      8.89 o 
   3   5   0     1476.56     1555.55     40.73 o 
   4   5   0     6921.71     6912.83    117.48 o 
   5   5   0     2691.10     2620.75     74.59 o 
   6   5   0      339.25      292.18     41.69 o 
   7   5   0      912.10      902.82     46.58 o 
   8   5   0     3718.75     3496.72    123.88 o 
   9   5   0      235.89      259.48     60.69 o 
  10   5   0       33.06       20.43     21.15 o 
  11   5   0       44.75       19.14     25.38 o 
   0   6   0     1999.62     1595.14     80.51 o 
   1   6   0     3220.87     3768.04    109.34 o 
   2   6   0       12.75       28.85      9.15 o 
   3   6   0     3103.56     3547.41     81.01 o 
   4   6   0      992.15      992.68     53.11 o 
   5   6   0      919.23      897.53     38.05 o 
   6   6   0     1894.05     1886.56     59.93 o 
   7   6   0      268.84      300.73     32.88 o 
   8   6   0      976.90      906.75     62.21 o 
   9   6   0       86.27      130.58     38.21 o 
  10   6   0     1239.42     1327.23     77.24 o 
  11   6   0     1459.22     1497.97    111.39 o 
   1   7   0      327.47      425.32     32.27 o 
   2   7   0     3787.75     3807.75     94.09 o 
   3   7   0     5032.85     5223.82    113.44 o 
   4   7   0       17.02       48.27     12.27 o 
   5   7   0      406.91      495.38     78.49 o 
   6   7   0       10.64        5.43     11.64 o 
   7   7   0      541.41      581.06     40.37 o 
   8   7   0     1635.93     1621.49     64.43 o 
   9   7   0      329.06      277.98     34.53 o 
  10   7   0       12.89        0.00     22.17 o 
  11   7   0        5.73       43.57     27.00 o 
   1   8   0     1044.88     1194.86     54.00 o 
   2   8   0     3057.26     3183.03     85.23 o 
   3   8   0      527.25      531.27     37.78 o 
   4   8   0      225.36      288.86     21.84 o 
   5   8   0        5.22        7.58     10.88 o 
   6   8   0      710.39      714.30     42.42 o 
   7   8   0      101.01      103.97     22.10 o 
   8   8   0      365.64      347.81     35.72 o 
   9   8   0      430.35      442.92     43.98 o 
  10   8   0      323.46      359.66     42.89 o 
   1   9   0     2900.57     2707.36     94.26 o 
   2   9   0        8.15       15.65     12.27 o 
   3   9   0      133.48      142.54     17.40 o 
   4   9   0       80.96       59.17     24.91 o 
   5   9   0      514.97      585.41     43.05 o 
   6   9   0       48.05       33.03     16.52 o 
   7   9   0      291.29      321.23     39.42 o 
   8   9   0        0.87        0.00     18.64 o 
   9   9   0      103.30      133.78     44.12 o 
  10   9   0        0.74        0.00     27.78 o 
   0  10   0      575.40      596.95     64.71 o 
   1  10   0      279.60      330.62     35.91 o 
   2  10   0       79.48       84.42     17.28 o 
   3  10   0     2274.45     2305.79     73.65 o 
   4  10   0      617.63      613.10     42.11 o 
   5  10   0      402.23      471.83     41.38 o 
   6  10   0      149.12      115.59     25.84 o 
   7  10   0       72.21       44.83     20.91 o 
   8  10   0      136.24      183.23     40.50 o 
   9  10   0       47.40       71.59     32.17 o 
   1  11   0      157.98      194.77     34.64 o 
   2  11   0      439.00      419.55     34.29 o 
   3  11   0      210.50      197.48     22.95 o 
   4  11   0       43.40       41.54     19.84 o 
   5  11   0        0.07        0.00     17.01 o 
   6  11   0       20.65        2.35     33.56 o 
   7  11   0       77.51       76.18     32.20 o 
   8  11   0        5.08        0.00     26.10 o 
   9  11   0       42.41       96.06     35.98 o 
   0  12   0      202.34      150.85     41.15 o 
   1  12   0      234.25      288.00     39.92 o 
   2  12   0      497.48      603.04     43.48 o 
   3  12   0      336.76      325.19     43.75 o 
   4  12   0        4.14        0.00     22.90 o 
   5  12   0      407.47      376.58     51.32 o 
   6  12   0       39.19       50.34     32.09 o 
   7  12   0        4.96        0.00     29.94 o 
   8  12   0       13.74       42.74     38.98 o 
   1  13   0      335.24      295.44     44.10 o 
   2  13   0        0.81        0.00     20.49 o 
   3  13   0        5.57        0.00     24.94 o 
   4  13   0      280.13      251.73     44.75 o 
   5  13   0      283.34      253.65     49.36 o 
   6  13   0      482.32      508.47     61.51 o 
   7  13   0      290.36      304.32     55.20 o 
   0  14   0       24.26        0.00     38.19 o 
   1  14   0        0.70        0.00     22.78 o 
   3  14   0        0.38        0.00     37.85 o 
   4  14   0        2.38        0.00     31.19 o 
   5  14   0       39.73       68.07     34.59 o 
   6  14   0       45.35       37.87     56.60 o 
   1  15   0       64.93        8.89     30.31 o 
   2  15   0      110.81       86.55     57.43 o 
   3  15   0      187.02      195.46     47.81 o 
   4  15   0      125.45      136.01     62.85 o 
   5  15   0      214.97      155.11     65.26 o 
   0  16   0       43.08      110.73     60.04 o 
   1  16   0      169.73      207.68     63.47 o 
   2  16   0      183.02       82.47     86.11 o 
   3  16   0       25.12       13.42     41.01 o 
 -12   1   1       28.87       35.20     24.12 o 
 -11   1   1       16.72       28.82     22.92 o 
 -10   1   1        5.31        0.00     18.38 o 
  -9   1   1     1290.14     1278.33     60.57 o 
  -8   1   1       32.23       15.33     20.77 o 
  -7   1   1      254.10      286.14     27.43 o 
  -6   1   1        9.35       32.78     10.33 o 
  -5   1   1      909.78      924.16     34.39 o 
  -4   1   1     2034.89     2119.52     52.46 o 
  -3   1   1     1901.25     1849.13     43.93 o 
  -2   1   1     4865.99     5097.49     91.65 o 
   1   1   1     6263.81     6774.66    250.14 o 
   2   1   1    14337.11    14835.83    404.07 o 
   3   1   1    31754.82    34884.29    509.72 o 
   4   1   1      563.26      529.99     25.26 o 
   5   1   1     1171.05     1065.14     50.69 o 
   6   1   1      183.05      195.74     21.97 o 
   7   1   1      193.24      194.19     22.98 o 
   8   1   1      431.90      430.03     35.97 o 
   9   1   1      157.17       97.66     22.76 o 
  10   1   1       35.41       57.89     22.92 o 
  11   1   1       28.33       48.42     25.32 o 
  12   1   1        2.57        7.96     21.96 o 
 -12   2   1       93.90      114.98     30.19 o 
 -11   2   1      116.71       83.32     27.49 o 
 -10   2   1      396.97      419.43     40.64 o 
  -9   2   1      253.49      217.49     36.00 o 
  -8   2   1      310.91      324.58     31.69 o 
  -7   2   1      138.33      114.09     20.57 o 
  -6   2   1      126.66      153.50     18.41 o 
  -5   2   1    10806.30    11297.37    206.35 o 
  -4   2   1    14494.70    14746.62    255.74 o 
  -3   2   1     6880.87     7491.21    135.31 o 
  -2   2   1    23588.08    26920.00    438.39 o 
  -1   2   1     2709.54     3075.60     64.59 o 
   1   2   1      327.79      330.66     11.45 o 
   2   2   1     4591.89     4919.29     89.38 o 
   3   2   1     3186.27     3131.14     56.76 o 
   4   2   1      372.08      396.15     16.72 o 
   5   2   1     3482.79     3398.35     78.86 o 
   6   2   1     3948.03     3875.92    119.14 o 
   7   2   1      227.60      208.90     24.90 o 
   8   2   1     1165.97     1002.66     50.61 o 
   9   2   1      148.11      206.94     29.48 o 
  10   2   1     1795.24     1839.96     74.03 o 
  11   2   1      432.62      430.88     44.19 o 
  12   2   1       35.23       84.04     28.24 o 
 -12   3   1        8.66       18.34     22.87 o 
 -11   3   1        0.22       12.47     23.14 o 
 -10   3   1        8.94        4.65     22.98 o 
  -9   3   1       15.86        0.00     16.92 o 
  -8   3   1      307.10      304.58     31.25 o 
  -7   3   1        6.84        7.99     13.00 o 
  -6   3   1       77.92      115.13     17.49 o 
  -5   3   1      634.43      702.69     33.28 o 
  -4   3   1       16.41       21.90      8.34 o 
  -3   3   1     9842.54    10368.67    182.16 o 
  -2   3   1     7157.22     7199.68    127.73 o 
  -1   3   1     3179.99     3701.13     97.20 o 
   0   3   1    13083.63    15626.58    363.38 o 
   1   3   1       15.24       73.19      8.47 o 
   2   3   1       93.14       69.06      9.07 o 
   3   3   1     5439.07     5452.44    101.95 o 
   4   3   1    10207.50    10651.30    169.11 o 
   5   3   1     9444.34     9822.13    183.89 o 
   6   3   1     1449.39     1420.32     55.34 o 
   7   3   1     3706.07     3272.69    111.01 o 
   8   3   1      910.86     1012.55     51.74 o 
   9   3   1        1.08       18.26     18.17 o 
  10   3   1      115.73      161.22     29.55 o 
  11   3   1      223.00      239.53     35.56 o 
 -11   4   1      217.95      223.69     34.49 o 
 -10   4   1       53.97       70.13     23.05 o 
  -9   4   1      359.38      446.50     39.41 o 
  -8   4   1     1806.91     1758.24     63.61 o 
  -7   4   1      869.11      916.09     59.42 o 
  -6   4   1     4720.75     4440.70    101.89 o 
  -5   4   1    11135.55    11898.23    217.70 o 
  -4   4   1     3434.39     3451.25     76.30 o 
  -3   4   1       22.37       28.57      5.63 o 
  -2   4   1     1749.00     1852.34     43.62 o 
  -1   4   1     2278.61     2197.36    106.20 o 
   0   4   1     1051.93     1049.16     37.81 o 
   1   4   1      363.60      341.10     17.81 o 
   2   4   1     2981.51     3156.87     57.79 o 
   3   4   1      430.40      414.55     27.72 o 
   4   4   1      829.23      703.96     25.25 o 
   5   4   1      152.85      197.55     19.38 o 
   6   4   1       60.09       47.84     13.33 o 
   7   4   1      423.25      468.26     34.66 o 
   8   4   1     4124.25     3969.54    104.13 o 
   9   4   1     2702.29     2634.44     84.10 o 
  10   4   1      661.94      681.30     50.79 o 
  11   4   1      118.03       55.67     26.46 o 
 -11   5   1        9.95       28.46     25.43 o 
 -10   5   1      320.62      257.69     35.31 o 
  -9   5   1     1562.36     1537.60     67.13 o 
  -8   5   1      121.56      136.54     24.60 o 
  -7   5   1       86.30       58.15     17.60 o 
  -6   5   1     2390.16     2229.22    151.71 o 
  -5   5   1     4267.23     4082.51     92.54 o 
  -4   5   1      805.60      682.33     23.24 o 
  -3   5   1      308.90      320.10     16.30 o 
  -2   5   1      663.98      706.43     38.81 o 
  -1   5   1       98.02       56.06     34.04 o 
   0   5   1     2332.77     2371.79     72.38 o 
   1   5   1     2730.74     3221.49     79.49 o 
   2   5   1       19.87       32.65      6.50 o 
   3   5   1      602.05      554.57     20.79 o 
   4   5   1     6339.60     6360.95    123.25 o 
   5   5   1    10419.14    10658.94    199.89 o 
   6   5   1     4910.19     4721.21    108.10 o 
   7   5   1      983.37      966.35     48.05 o 
   8   5   1     1415.29     1273.34     58.66 o 
   9   5   1      156.15      179.30     39.83 o 
  10   5   1       32.62        9.33     21.72 o 
  11   5   1       67.87       19.26     25.28 o 
 -11   6   1       16.33       48.28     26.21 o 
 -10   6   1      268.64      313.13     42.89 o 
  -9   6   1      284.18      332.22     35.30 o 
  -8   6   1      457.82      474.00     48.85 o 
  -7   6   1     1007.47     1064.29    101.25 o 
  -6   6   1     1063.43     1035.38     45.60 o 
  -5   6   1      230.61      234.70     22.11 o 
  -4   6   1      494.49      566.88     23.65 o 
  -3   6   1      803.65      820.00     32.91 o 
  -2   6   1     3033.15     3281.71    100.78 o 
   0   6   1       94.11      176.52     47.19 o 
   1   6   1      350.15      392.18     23.30 o 
   2   6   1     7104.43     7043.16    152.00 o 
   3   6   1     2271.33     1935.23     50.13 o 
   4   6   1      293.72      293.45     17.64 o 
   5   6   1      269.11      287.89     28.75 o 
   6   6   1      180.87      168.10     21.64 o 
   7   6   1      448.22      494.74     40.33 o 
   8   6   1     1589.10     1566.07     63.85 o 
   9   6   1     1117.98     1126.82     60.63 o 
  10   6   1       96.56      113.65     28.20 o 
  11   6   1       35.75       37.85     25.93 o 
 -11   7   1      344.64      290.57     39.87 o 
 -10   7   1      218.14      191.72     32.03 o 
  -9   7   1      106.78       76.67     24.19 o 
  -8   7   1       69.22       88.86     25.53 o 
  -7   7   1       99.26       78.80     20.13 o 
  -6   7   1       57.94       76.26     17.84 o 
  -5   7   1      939.45      918.13     53.85 o 
  -4   7   1     1973.34     1886.30     46.29 o 
  -3   7   1      622.49      586.23     31.75 o 
  -2   7   1       53.15        9.07     28.34 o 
   0   7   1     1634.87     1495.74     84.56 o 
   1   7   1      200.77      256.76     21.24 o 
   2   7   1     1027.73      959.31     40.45 o 
   3   7   1      458.93      409.14     23.80 o 
   4   7   1      183.28      187.60     15.39 o 
   5   7   1     5427.51     5398.88    118.84 o 
   6   7   1      557.88      457.90     39.56 o 
   7   7   1        2.49       10.03     15.57 o 
   8   7   1       16.45       39.99     18.59 o 
   9   7   1      245.03      311.46     35.82 o 
  10   7   1      409.15      435.87     70.15 o 
 -10   8   1      361.80      329.15     40.40 o 
  -9   8   1      381.06      388.31     39.70 o 
  -8   8   1       63.23       48.96     20.93 o 
  -7   8   1        8.64        0.00     14.74 o 
  -6   8   1      167.98      194.80     24.33 o 
  -5   8   1      157.15      141.79     19.85 o 
  -4   8   1      300.95      284.35     24.18 o 
  -3   8   1     1218.69     1396.69     49.77 o 
   0   8   1    12365.68    12363.38    435.18 o 
   1   8   1     3486.90     3477.89     90.34 o 
   2   8   1     7068.55     7085.71    159.26 o 
   3   8   1     2858.31     2749.66     67.87 o 
   4   8   1      348.82      370.76     22.68 o 
   5   8   1        1.16        5.96     12.89 o 
   6   8   1      621.98      616.80     57.44 o 
   7   8   1      447.05      426.41     42.71 o 
   8   8   1       54.67       62.10     21.86 o 
   9   8   1       67.59       69.61     24.95 o 
  10   8   1      440.62      544.48     56.31 o 
 -10   9   1      131.38      162.01     30.01 o 
  -9   9   1      134.22      124.81     29.92 o 
  -8   9   1       32.13       26.82     19.71 o 
  -7   9   1       62.01       48.51     25.42 o 
  -6   9   1      207.75      252.88     43.52 o 
  -5   9   1      521.07      488.70     49.86 o 
  -4   9   1     1747.17     1802.15     80.39 o 
  -3   9   1     2285.69     2337.26     72.51 o 
   0   9   1       57.17       36.48     22.39 o 
   1   9   1       76.79       65.47     19.09 o 
   2   9   1      595.43      658.96     37.30 o 
   3   9   1      731.17      774.79     45.06 o 
   4   9   1      512.87      539.82     81.92 o 
   5   9   1       38.40       65.04     16.64 o 
   6   9   1       14.31       11.91     16.53 o 
   7   9   1      938.20     1103.39     74.73 o 
   8   9   1      835.00      834.81     63.90 o 
   9   9   1      161.41      185.32     38.05 o 
  10   9   1       69.52       20.10     31.62 o 
  -9  10   1       24.44       41.47     24.40 o 
  -8  10   1      135.51      265.11     59.38 o 
  -7  10   1      759.51      725.12     48.98 o 
  -6  10   1      201.15      241.29     41.03 o 
  -5  10   1      483.12      533.17     54.08 o 
  -4  10   1     1106.04     1185.11     68.37 o 
  -3  10   1     3303.00     3069.09     89.35 o 
  -2  10   1      964.94      901.65     56.03 o 
  -1  10   1     2108.69      766.28     71.24 o 
   0  10   1     7709.20     7626.75    211.31 o 
   1  10   1     5693.30     5313.24    132.02 o 
   2  10   1     1867.27     1909.04     64.95 o 
   3  10   1     1015.53      989.47     41.20 o 
   4  10   1     1284.10     1268.83     96.34 o 
   5  10   1     3766.28     3489.18    106.25 o 
   6  10   1      317.17      345.66     61.86 o 
   7  10   1      105.34       80.62     27.22 o 
   8  10   1       22.86       50.34     27.97 o 
   9  10   1       27.30       57.81     31.68 o 
  -9  11   1       61.35       10.75     26.80 o 
  -8  11   1       49.44       71.33     36.45 o 
  -7  11   1        1.30       21.18     26.22 o 
  -6  11   1     1135.09     1007.52    137.59 o 
  -5  11   1     1092.66     1233.56     63.86 o 
  -4  11   1        2.96       12.92     16.97 o 
  -3  11   1     2728.92     2691.98     74.02 o 
  -2  11   1     2572.86     2380.61     94.01 o 
  -1  11   1       12.35       15.61     17.14 o 
   0  11   1      166.13      203.40     25.15 o 
   1  11   1       42.19       29.00     19.77 o 
   2  11   1      143.73      144.61     23.72 o 
   3  11   1        2.58        2.94     12.97 o 
   4  11   1      110.66       90.86     29.84 o 
   5  11   1      712.11      695.24    103.90 o 
   6  11   1     1276.73     1285.38    183.93 o 
   7  11   1      796.60      782.76     73.54 o 
   8  11   1      139.04      176.00     37.53 o 
   9  11   1        9.38       31.64     31.91 o 
  -8  12   1      795.88      836.68    100.26 o 
  -7  12   1      538.49      571.25    134.37 o 
  -6  12   1      329.62      392.39     52.71 o 
  -5  12   1        2.83       14.81     26.76 o 
  -4  12   1      387.09      438.15     41.60 o 
  -3  12   1     1222.05     1203.20     59.35 o 
  -2  12   1      143.58      159.42     25.47 o 
  -1  12   1       93.27      102.78     22.96 o 
   0  12   1      853.96      922.21     51.65 o 
   1  12   1     1103.00     1039.12     68.17 o 
   2  12   1     2490.85     2318.61    120.52 o 
   3  12   1     1658.65     1575.10     97.85 o 
   4  12   1      439.59      551.64     58.63 o 
   5  12   1      473.51      563.48     63.54 o 
   6  12   1        2.26       41.95     31.52 o 
   7  12   1      120.60      180.32     43.26 o 
   8  12   1       53.72        9.05     35.57 o 
  -7  13   1       22.24       44.12     35.56 o 
  -6  13   1      384.83      462.49     59.81 o 
  -5  13   1      731.00      779.99     73.57 o 
  -4  13   1      140.11      156.08     46.92 o 
  -3  13   1      174.95      193.83     39.22 o 
  -2  13   1      236.55      313.39     47.89 o 
  -1  13   1     1196.63     1087.42     62.38 o 
   0  13   1     1109.22     1013.61     73.07 o 
   1  13   1      439.12      352.57     76.56 o 
   2  13   1       70.71       72.68     29.36 o 
   3  13   1       85.16       95.27     48.77 o 
   4  13   1      331.72      371.20     50.64 o 
   5  13   1      859.76      875.40     77.16 o 
   6  13   1      644.90      709.47     77.14 o 
   7  13   1      282.29      348.81     57.16 o 
  -6  14   1      129.75      206.44     50.22 o 
  -5  14   1      523.31      461.84     65.37 o 
  -4  14   1      166.53      280.23     52.06 o 
  -3  14   1       96.34      146.89     45.13 o 
  -2  14   1       20.44       30.57     44.10 o 
  -1  14   1      152.14      196.86     41.39 o 
   0  14   1      157.84      126.12     52.62 o 
   1  14   1      395.54      303.81     47.19 o 
   2  14   1      605.80      580.94     84.91 o 
   3  14   1     1235.19     1161.44     84.44 o 
   4  14   1        9.95       36.15     30.99 o 
   5  14   1       98.43       93.61     39.12 o 
   6  14   1       15.02       60.57     39.32 o 
  -5  15   1       51.28       82.01     42.12 o 
  -4  15   1      418.48      521.31     68.01 o 
  -3  15   1     1193.79     1286.23    105.93 o 
  -2  15   1      786.01     1001.54     88.44 o 
  -1  15   1      452.60      514.76     65.35 o 
   0  15   1      138.78      171.32     50.66 o 
   1  15   1       41.27       53.65     41.15 o 
   3  15   1      110.56      103.87     58.05 o 
   4  15   1      165.13      169.12     65.95 o 
   5  15   1      389.66      398.31    113.04 o 
  -3  16   1      195.70      229.77     72.03 o 
  -2  16   1        4.93        2.74     35.32 o 
  -1  16   1       64.49       95.68     39.48 o 
   0  16   1       60.66       81.67     53.34 o 
   1  16   1       76.54      148.31     58.39 o 
   2  16   1      102.30      119.04     46.81 o 
   3  16   1       24.14       42.66     59.15 o 
 -12   0   2        6.12      100.56     41.24 o 
 -11   0   2       88.77      129.65     40.08 o 
 -10   0   2       33.51        0.00     24.69 o 
  -9   0   2      266.05      252.02     42.18 o 
  -8   0   2     1016.05     1049.44     73.11 o 
  -7   0   2      469.09      426.92     46.01 o 
  -6   0   2        4.29       10.66     10.07 o 
  -5   0   2     3558.44     3278.54     82.48 o 
  -4   0   2     8952.29     9531.97    195.58 o 
  -3   0   2     1060.05     1152.93     34.49 o 
  -2   0   2     2677.24     2393.79     54.75 o 
   2   0   2    54530.95    61277.62   1140.75 o 
   3   0   2     1716.67     1927.10     51.00 o 
   4   0   2     8145.88     7875.91    207.17 o 
   5   0   2    13726.74    13586.81    343.66 o 
   6   0   2     2811.68     2404.60    112.35 o 
   7   0   2       95.66       89.50     26.02 o 
   8   0   2      326.42      279.27     43.87 o 
   9   0   2      356.97      364.92     50.90 o 
  10   0   2      538.21      471.87    123.55 o 
  11   0   2      448.23      494.96     66.76 o 
 -12   1   2      470.82      548.55     64.14 o 
 -11   1   2      698.98      734.26     54.05 o 
 -10   1   2      957.34      945.68     56.88 o 
  -9   1   2       15.21        0.10     16.34 o 
  -8   1   2     1003.84     1036.36     50.64 o 
  -7   1   2     1562.80     1472.06     86.96 o 
  -6   1   2      309.87      328.12     19.01 o 
  -5   1   2     1096.75     1099.62     33.73 o 
  -4   1   2        6.30       33.23      8.43 o 
  -3   1   2     8077.31     8462.12    121.17 o 
  -2   1   2    14254.05    15516.06    229.56 o 
  -1   1   2    20664.79    21902.40    291.09 o 
   0   1   2    40612.51    44614.51    836.01 o 
   1   1   2     4273.86     4292.04     75.89 o 
   2   1   2      615.46      566.71     16.02 o 
   3   1   2     1313.40     1353.15     30.69 o 
   4   1   2     6219.31     6200.74    105.14 o 
   5   1   2      208.31      163.41     16.77 o 
   6   1   2      645.38      756.37     37.27 o 
   7   1   2     3924.66     3726.71     94.26 o 
   8   1   2     1481.82     1506.45     59.70 o 
   9   1   2      406.35      382.34     37.28 o 
  10   1   2      491.34      528.76     45.71 o 
  11   1   2       58.72       96.88     28.49 o 
 -12   2   2        0.09        0.00     21.32 o 
 -11   2   2        8.18        0.00     21.23 o 
 -10   2   2      104.59      108.19     25.24 o 
  -9   2   2       24.19       14.47     20.05 o 
  -8   2   2       60.94       73.61     19.14 o 
  -7   2   2      858.72      785.59     41.63 o 
  -6   2   2       56.98       67.68     16.30 o 
  -5   2   2     1821.58     1767.57     50.56 o 
  -4   2   2       91.35       97.36     13.47 o 
  -3   2   2     1788.12     2033.82     47.47 o 
  -2   2   2       84.29      139.25      7.62 o 
  -1   2   2    12155.40    13193.90    195.70 o 
   0   2   2     2804.46     3242.88     73.54 o 
   1   2   2      649.10      809.13     19.79 o 
   2   2   2     1401.98     1293.15     27.79 o 
   3   2   2     4750.61     4705.69     89.85 o 
   4   2   2     3560.56     3030.92     58.91 o 
   5   2   2    13602.33    14047.56    221.68 o 
   6   2   2      401.41      360.69     27.13 o 
   7   2   2        9.01       17.42     14.30 o 
   8   2   2       61.59       38.31     22.32 o 
   9   2   2      416.63      429.85     38.20 o 
  10   2   2      596.54      576.64     62.47 o 
  11   2   2      145.94      150.55     32.18 o 
 -12   3   2       47.81       88.29     27.35 o 
 -11   3   2      408.21      409.77     43.44 o 
 -10   3   2      886.62      928.36     57.30 o 
  -9   3   2      105.46      122.76     25.20 o 
  -8   3   2      468.75      514.41     44.90 o 
  -7   3   2        0.09       11.26     12.72 o 
  -6   3   2      195.74      171.95     22.06 o 
  -5   3   2        3.89        9.73      9.10 o 
  -4   3   2     4406.14     4234.29     88.14 o 
  -3   3   2     5747.86     5784.73    109.01 o 
  -2   3   2     2516.63     2897.13     59.02 o 
  -1   3   2      332.28      351.53     17.84 o 
   0   3   2      329.01      362.96     15.43 o 
   1   3   2     5859.68     6636.10    115.99 o 
   2   3   2     1587.09     1739.23     39.40 o 
   3   3   2        9.61       12.82      5.41 o 
   4   3   2     1130.98     1021.28     31.05 o 
   5   3   2     1434.27     1389.96     36.85 o 
   6   3   2     5123.15     4639.56    105.18 o 
   7   3   2     3835.73     3486.83    158.68 o 
   8   3   2        8.28        0.46     15.13 o 
   9   3   2      460.63      500.13     42.32 o 
  10   3   2       12.71       13.98     21.70 o 
  11   3   2       31.02       46.66     24.90 o 
 -12   4   2       33.94       18.64     26.21 o 
 -11   4   2        1.55        4.36     22.46 o 
 -10   4   2       52.55       91.47     24.91 o 
  -9   4   2      700.49      664.56     47.25 o 
  -8   4   2     1983.80     2011.30     84.73 o 
  -7   4   2     4265.23     4056.44    121.60 o 
  -6   4   2     5160.90     4665.65    105.48 o 
  -5   4   2      940.40     1019.67     84.61 o 
  -4   4   2        9.38       15.32      7.31 o 
  -3   4   2      155.48      166.95     14.34 o 
  -2   4   2     2266.44     1925.02     44.69 o 
  -1   4   2     1717.63     1746.02     55.51 o 
   0   4   2     1510.75     1648.05     43.57 o 
   1   4   2      965.79     1145.17     33.93 o 
   2   4   2     1793.29     1881.21     43.80 o 
   3   4   2    10229.24     9838.18    156.31 o 
   4   4   2     7241.25     7594.83    145.49 o 
   5   4   2      303.52      312.26     17.19 o 
   6   4   2       46.06       60.02     14.03 o 
   7   4   2      136.69      153.91     22.68 o 
   8   4   2      216.52      226.35     28.34 o 
   9   4   2       72.72      100.60     23.57 o 
  10   4   2      499.60      553.89     47.46 o 
  11   4   2       93.99      128.35     29.83 o 
 -11   5   2       58.55       37.16     25.12 o 
 -10   5   2      336.74      296.09     35.71 o 
  -9   5   2      302.43      221.70     30.21 o 
  -8   5   2      317.91      342.10     33.79 o 
  -7   5   2      123.61      109.89     19.72 o 
  -6   5   2      259.86      239.59     23.84 o 
  -5   5   2        1.51        5.31      9.21 o 
  -4   5   2     9245.80     9263.88    150.91 o 
  -3   5   2     3768.49     3576.00     76.70 o 
  -2   5   2      179.92      117.18     18.02 o 
  -1   5   2      366.08      403.88     25.71 o 
   0   5   2     2188.45     2081.40     55.07 o 
   1   5   2      153.50      142.58     13.72 o 
   2   5   2       99.14       61.70     11.79 o 
   3   5   2      303.65      333.60     16.88 o 
   4   5   2     1216.56     1269.70     37.04 o 
   5   5   2     2469.39     2566.04    120.74 o 
   6   5   2     3343.27     3098.35    164.47 o 
   7   5   2      874.54      835.90     45.44 o 
   8   5   2      140.27      165.70     25.81 o 
   9   5   2      207.13      316.80     34.16 o 
  10   5   2      281.33      206.80     33.52 o 
  11   5   2      152.75      151.53     31.29 o 
 -11   6   2        4.05       30.20     25.69 o 
 -10   6   2      343.47      293.46     35.66 o 
  -9   6   2      452.20      536.89     47.51 o 
  -8   6   2     3623.06     3348.72     94.45 o 
  -7   6   2      407.55      451.17     55.32 o 
  -6   6   2     3526.79     3138.15    185.82 o 
  -5   6   2     2779.64     2729.88     71.04 o 
  -4   6   2     1123.94      994.34     29.75 o 
  -3   6   2     5325.93     5432.12    125.15 o 
  -2   6   2      165.58      158.24     16.27 o 
  -1   6   2      465.81      493.78     31.43 o 
   0   6   2      386.37      358.59     30.51 o 
   1   6   2      398.23      387.70     23.25 o 
   2   6   2     4838.95     5678.41    126.71 o 
   3   6   2       52.90       84.18     10.49 o 
   4   6   2      231.61      198.11     15.08 o 
   5   6   2      866.43      889.62     38.76 o 
   6   6   2       70.86       28.11     21.55 o 
   7   6   2      188.04      230.56     34.58 o 
   8   6   2       49.89       54.03     19.84 o 
   9   6   2      331.77      280.37     39.69 o 
  10   6   2      104.13      105.44     28.12 o 
  11   6   2      112.97      154.28     35.12 o 
 -11   7   2       14.12       32.24     24.80 o 
 -10   7   2        9.49        0.00     21.00 o 
  -9   7   2       80.35       91.47     24.56 o 
  -8   7   2        5.97       17.60     18.08 o 
  -7   7   2       12.95       19.39     15.63 o 
  -6   7   2       19.43        1.41     19.87 o 
  -5   7   2      939.47      899.05     41.30 o 
  -4   7   2      151.81      150.33     15.92 o 
  -3   7   2     2290.61     2117.33     79.22 o 
  -2   7   2     9356.84     9508.78    245.88 o 
  -1   7   2     1397.51     1211.03     51.16 o 
   0   7   2      195.64      233.73     24.94 o 
   1   7   2     1447.63     1432.27     46.83 o 
   2   7   2     2487.23     2691.55     72.78 o 
   3   7   2     1009.52     1145.02     33.59 o 
   4   7   2       89.23       97.87     12.25 o 
   5   7   2       56.97       64.08     13.78 o 
   6   7   2        2.32        9.04     14.93 o 
   7   7   2      159.60      215.14     52.83 o 
   8   7   2      742.31      672.61     91.93 o 
   9   7   2      254.10      263.84     33.34 o 
  10   7   2       58.85       33.03     24.22 o 
 -10   8   2       26.15       28.72     24.32 o 
  -9   8   2       10.45        0.00     18.16 o 
  -8   8   2     1093.72     1163.86     97.68 o 
  -7   8   2       16.28       17.71     17.67 o 
  -6   8   2       32.69       16.30     14.86 o 
  -5   8   2     1110.59     1097.29     83.29 o 
  -4   8   2     1542.29     1386.71     43.47 o 
  -3   8   2     1370.04     1397.05     50.89 o 
  -2   8   2      501.97      524.11     39.52 o 
  -1   8   2     1228.00     1458.07     60.23 o 
   0   8   2       17.54        4.78     10.34 o 
   1   8   2       25.59       65.77     13.70 o 
   2   8   2      928.95      986.80     45.79 o 
   3   8   2     1288.75     1359.81     43.12 o 
   4   8   2      441.16      433.63     24.10 o 
   5   8   2       10.61       30.76     12.94 o 
   6   8   2     1535.33     1376.06     59.25 o 
   7   8   2        0.11        0.00     14.69 o 
   8   8   2       30.68        0.00     16.76 o 
   9   8   2        8.19       30.12     27.84 o 
  10   8   2      526.15      452.80     55.87 o 
 -10   9   2        0.88        6.95     22.43 o 
  -9   9   2      136.69      135.78     25.74 o 
  -8   9   2      207.13      196.64     29.61 o 
  -7   9   2      180.94      181.35     26.29 o 
  -6   9   2       74.34       65.22     19.45 o 
  -5   9   2      911.01      960.42     52.69 o 
  -4   9   2      804.85      796.41     45.00 o 
  -3   9   2     1943.61     1901.45     64.00 o 
  -2   9   2      254.14      270.04     31.57 o 
  -1   9   2      430.01      476.47     33.50 o 
   0   9   2       13.55       42.40     16.37 o 
   1   9   2      389.61      474.04     49.21 o 
   2   9   2      141.90      114.08     16.79 o 
   3   9   2      232.24      263.32     24.89 o 
   4   9   2      248.61      250.76     27.41 o 
   5   9   2        5.93        5.26     13.98 o 
   6   9   2      703.60      676.36     65.60 o 
   7   9   2      978.99      980.46    142.61 o 
   8   9   2      244.34      297.43     55.14 o 
   9   9   2        3.87       36.57     28.88 o 
  10   9   2       51.81       75.84     37.21 o 
  -9  10   2       17.64        0.00     20.06 o 
  -8  10   2      363.63      407.93     40.46 o 
  -7  10   2        4.30       12.92     22.57 o 
  -6  10   2      239.36      166.07     28.10 o 
  -5  10   2        0.04        0.00     15.48 o 
  -4  10   2        5.07        9.29     16.74 o 
  -3  10   2      197.39      229.24     26.72 o 
  -2  10   2       78.72      105.57     21.14 o 
  -1  10   2       74.54       70.15     17.84 o 
   0  10   2       48.88       57.33     17.24 o 
   1  10   2      376.80      370.56     31.04 o 
   2  10   2      522.43      525.55     35.66 o 
   3  10   2      682.70      655.89     35.59 o 
   4  10   2     1165.44     1113.10     73.20 o 
   5  10   2      193.56      183.55     49.91 o 
   6  10   2      427.07      400.38     43.44 o 
   7  10   2      187.73      240.91     37.05 o 
   8  10   2       94.24      102.22     32.00 o 
   9  10   2        2.18        0.00     28.99 o 
  -9  11   2       81.59       82.56     28.93 o 
  -8  11   2       96.72       77.84     26.14 o 
  -7  11   2       84.63       55.90     34.82 o 
  -6  11   2      293.22      321.26     50.38 o 
  -5  11   2       24.45        0.80     18.46 o 
  -4  11   2       59.91       30.89     30.86 o 
  -3  11   2       40.40       40.03     18.35 o 
  -2  11   2        0.55        6.53     13.79 o 
  -1  11   2        6.04        7.46     13.60 o 
   0  11   2      608.58      694.59     43.02 o 
   1  11   2      254.17      194.32     47.95 o 
   2  11   2      902.20      889.44     61.38 o 
   3  11   2      480.18      458.57     38.99 o 
   4  11   2        0.00        0.00     19.07 o 
   5  11   2      262.01      202.62     40.76 o 
   6  11   2      129.09       71.68     33.59 o 
   7  11   2        6.26        0.00     30.59 o 
   8  11   2       57.73       81.04     32.06 o 
  -8  12   2       74.05      145.66     36.26 o 
  -7  12   2      136.61      202.64     42.33 o 
  -6  12   2       12.94       17.47     20.10 o 
  -5  12   2     1035.67     1000.52     95.31 o 
  -4  12   2      796.13      759.63     69.97 o 
  -3  12   2      197.62      173.87     70.64 o 
  -2  12   2        8.45        0.03     15.29 o 
  -1  12   2      247.54      147.14    143.60 o 
   0  12   2       33.93       17.27     23.08 o 
   1  12   2        3.13        6.02     21.48 o 
   2  12   2      987.88      857.46     63.72 o 
   3  12   2      410.31      390.16     53.17 o 
   4  12   2       15.92        0.00     23.43 o 
   5  12   2       40.50       74.43     33.21 o 
   6  12   2        7.22       31.90     56.95 o 
   7  12   2       59.03       96.04     40.60 o 
   8  12   2        9.02        0.00     35.16 o 
  -7  13   2       54.06       68.88     38.42 o 
  -6  13   2      252.89      211.91     36.79 o 
  -5  13   2      290.31      286.97     38.84 o 
  -4  13   2       20.46       28.27     28.35 o 
  -3  13   2        0.17       22.35     21.80 o 
  -2  13   2      358.58      365.45     72.95 o 
  -1  13   2      100.24      109.86     66.15 o 
   0  13   2       44.99       21.90     24.15 o 
   1  13   2       41.63       70.33     28.31 o 
   2  13   2      337.07      395.94     48.80 o 
   3  13   2       53.55       77.40     33.35 o 
   4  13   2      536.51      546.75     60.19 o 
   5  13   2      193.92      211.19     99.19 o 
   6  13   2        0.30        0.00     47.98 o 
   7  13   2       42.24       85.63     40.63 o 
  -6  14   2      176.73      240.59     51.10 o 
  -5  14   2      375.85      500.46     65.92 o 
  -4  14   2       98.62       76.00     59.73 o 
  -3  14   2       66.43       35.46     30.47 o 
  -2  14   2        8.12        5.56     40.12 o 
  -1  14   2      299.89      424.61     54.76 o 
   0  14   2     1089.33      911.62     90.33 o 
   1  14   2        2.01        0.00     24.22 o 
   2  14   2      390.30      293.46     66.22 o 
   3  14   2       81.59      135.07     39.30 o 
   4  14   2       95.40       32.39     32.49 o 
   5  14   2        0.22        0.00     30.72 o 
   6  14   2       50.41       51.32     40.58 o 
  -5  15   2       91.77      116.52     47.01 o 
  -4  15   2       74.97       99.94     40.31 o 
  -3  15   2      156.92      121.39     42.77 o 
  -2  15   2      308.87      333.58     56.39 o 
  -1  15   2       31.29       27.67     31.91 o 
   0  15   2       54.58      135.88     53.24 o 
   1  15   2      376.88      479.69     82.98 o 
   3  15   2       14.38       18.64     31.08 o 
   4  15   2      121.80      130.35     39.14 o 
   5  15   2      245.96      335.22     74.91 o 
  -3  16   2       59.15       22.39     60.04 o 
  -2  16   2       42.41        8.93     55.92 o 
  -1  16   2       31.76       37.58     35.20 o 
   0  16   2      108.91      146.74     44.48 o 
   2  16   2       84.10      195.98     72.68 o 
   3  16   2       90.72       83.39     60.38 o 
 -12   1   3       30.42       76.20     27.12 o 
 -11   1   3        3.15        2.81     21.25 o 
 -10   1   3       56.64       29.58     20.96 o 
  -9   1   3      605.10      572.55     43.09 o 
  -8   1   3      226.49      231.04     27.64 o 
  -7   1   3       19.54       18.41      9.40 o 
  -6   1   3     1385.90     1506.66     35.49 o 
  -5   1   3      600.10      569.30     30.12 o 
  -4   1   3      623.89      634.85     19.21 o 
  -3   1   3     2533.89     2572.45     43.79 o 
  -2   1   3      417.44      464.66     18.57 o 
  -1   1   3     1369.47     1234.96     25.74 o 
   1   1   3     3215.62     3632.27     54.04 o 
   2   1   3     1751.14     1696.13     50.48 o 
   3   1   3       63.63       65.76     10.66 o 
   4   1   3        1.73        2.15      5.33 o 
   5   1   3      703.56      739.22     27.50 o 
   6   1   3      680.17      744.56     37.75 o 
   7   1   3       30.56       25.47     15.53 o 
   8   1   3       88.55      104.57     21.91 o 
   9   1   3      238.06      330.51     55.83 o 
  10   1   3       15.70       21.10     22.02 o 
  11   1   3       14.76       16.27     24.87 o 
 -12   2   3       52.44       60.25     28.12 o 
 -11   2   3      518.33      521.72     45.73 o 
 -10   2   3        0.09        1.69     18.34 o 
  -9   2   3       11.81        6.46     16.10 o 
  -8   2   3     1106.65     1025.63     54.77 o 
  -7   2   3      334.62      302.70     23.02 o 
  -6   2   3       57.87       85.88     13.05 o 
  -5   2   3      595.80      557.37     24.33 o 
  -4   2   3     2892.61     2751.13     71.35 o 
  -3   2   3    16761.15    17327.90    259.54 o 
  -2   2   3     1561.50     1668.88     30.17 o 
  -1   2   3    21495.34    23354.50    341.40 o 
   1   2   3       10.39       24.64      4.20 o 
   2   2   3     1939.55     2140.88     41.59 o 
   3   2   3     6670.06     6685.84    122.94 o 
   4   2   3      296.44      236.45     14.71 o 
   5   2   3      545.80      521.83     23.12 o 
   6   2   3       93.96       95.51     15.13 o 
   7   2   3      158.84      173.16     23.11 o 
   8   2   3      206.66      240.28     28.36 o 
   9   2   3       84.40       69.30     21.70 o 
  10   2   3       52.68       60.35     22.92 o 
  11   2   3      677.72      732.18     55.87 o 
 -12   3   3        8.50        4.06     23.79 o 
 -11   3   3       14.52       18.97     22.05 o 
 -10   3   3      162.51      187.60     39.22 o 
  -9   3   3       45.89       34.46     22.36 o 
  -8   3   3      533.26      541.52     32.91 o 
  -7   3   3        6.94       13.00     10.87 o 
  -6   3   3       35.35       29.04     24.67 o 
  -5   3   3      150.87      238.28     20.48 o 
  -4   3   3      378.84      319.48     18.09 o 
  -3   3   3      554.08      551.85     20.03 o 
  -2   3   3      680.91      698.85     17.72 o 
  -1   3   3     5838.31     5770.85    102.66 o 
   0   3   3      578.78      593.91     19.53 o 
   1   3   3      170.46      227.74     11.00 o 
   2   3   3     1470.76     1560.80     70.38 o 
   3   3   3     3383.31     3455.85     63.84 o 
   4   3   3       66.32       58.24     13.86 o 
   5   3   3      211.04      223.45     15.68 o 
   6   3   3      139.32      165.32     19.59 o 
   7   3   3      176.47      195.82     23.68 o 
   8   3   3      521.57      580.40     49.61 o 
   9   3   3      921.89      989.70     56.31 o 
  10   3   3      218.07      247.68     34.31 o 
  11   3   3       39.46       47.52     25.02 o 
 -12   4   3        0.65        6.56     23.95 o 
 -11   4   3       60.45      108.78     28.33 o 
 -10   4   3       95.94       86.67     25.03 o 
  -9   4   3       64.90       89.99     23.15 o 
  -8   4   3     2372.84     2158.04     61.65 o 
  -7   4   3      479.80      475.08     30.44 o 
  -6   4   3     1395.08     1311.73     64.70 o 
  -5   4   3     3863.38     3600.00     84.40 o 
  -4   4   3      531.23      434.11     23.84 o 
  -3   4   3     6792.72     7159.05    119.66 o 
  -2   4   3      288.75      266.32     17.29 o 
  -1   4   3     4528.03     4490.23     99.13 o 
   0   4   3     8220.26     8917.80    179.63 o 
   1   4   3     5928.63     6348.63    132.28 o 
   2   4   3     1797.35     1775.57     37.76 o 
   3   4   3      263.13      289.92     15.36 o 
   4   4   3      191.83      218.36     14.79 o 
   5   4   3      139.54      145.15     14.63 o 
   6   4   3        8.68        4.93     10.52 o 
   7   4   3      674.64      631.53     39.60 o 
   8   4   3      100.95      171.94     26.12 o 
   9   4   3      346.02      344.34     35.69 o 
  10   4   3      286.45      248.72     42.81 o 
  11   4   3      113.69      113.74     32.10 o 
 -11   5   3      150.91      238.50     37.96 o 
 -10   5   3        9.66       35.91     23.53 o 
  -9   5   3      686.35      725.46     49.28 o 
  -8   5   3      202.13      184.01     22.09 o 
  -7   5   3     1346.76     1229.43     52.93 o 
  -6   5   3      928.36      889.34     41.74 o 
  -5   5   3     1313.93     1294.08     43.45 o 
  -4   5   3       70.86      128.76     14.89 o 
  -3   5   3       41.24       86.86     17.44 o 
  -2   5   3      841.00      893.38     34.91 o 
  -1   5   3      593.21      580.12     25.20 o 
   0   5   3     5022.56     5626.90    121.64 o 
   1   5   3     6991.72     7219.19    151.59 o 
   2   5   3     7600.39     7852.45    128.30 o 
   3   5   3     1370.69     1475.94     58.59 o 
   4   5   3      143.33      164.77     19.31 o 
   5   5   3       21.51       28.24     10.52 o 
   6   5   3      593.22      524.27     40.28 o 
   7   5   3        2.59       11.51     14.18 o 
   8   5   3     1030.15      996.65     53.45 o 
   9   5   3       23.36       31.29     20.64 o 
  10   5   3      324.78      316.30     38.70 o 
  11   5   3       87.51       59.18     28.78 o 
 -11   6   3       51.63       76.92     36.25 o 
 -10   6   3       40.19       63.03     24.60 o 
  -9   6   3      229.53      167.51     34.34 o 
  -8   6   3      535.43      556.51     37.77 o 
  -7   6   3      414.59      350.19     31.22 o 
  -6   6   3     4137.94     4030.47    137.95 o 
  -5   6   3     3604.12     3690.63     87.63 o 
  -4   6   3      301.40      357.34     24.48 o 
  -3   6   3        5.91        0.00      8.34 o 
  -2   6   3      503.28      465.23     23.19 o 
  -1   6   3     1380.30     1384.58     44.66 o 
   0   6   3        2.71        4.06      7.00 o 
   1   6   3     2300.31     2546.41     66.34 o 
   2   6   3     1103.48     1321.34     59.10 o 
   3   6   3     1677.84     1729.22     47.51 o 
   4   6   3     2378.56     2267.05     51.69 o 
   5   6   3     1695.43     1742.03     53.90 o 
   6   6   3      862.97      846.18     42.81 o 
   7   6   3      246.56      229.92     31.56 o 
   8   6   3      136.26      164.33     26.71 o 
   9   6   3      260.95      294.10     36.38 o 
  10   6   3        0.59       17.05     25.10 o 
  11   6   3       23.75       59.18     26.51 o 
 -11   7   3      132.69      159.65     35.54 o 
 -10   7   3      213.10      250.38     34.63 o 
  -9   7   3     1091.61     1004.11     51.11 o 
  -8   7   3      241.76      265.39     27.49 o 
  -7   7   3      965.54      908.37     48.57 o 
  -6   7   3        0.32        0.00     12.50 o 
  -5   7   3        9.50       21.40     14.78 o 
  -4   7   3        6.46       30.42     19.84 o 
  -3   7   3     4976.91     4909.28    117.48 o 
  -2   7   3     6041.96     5964.52    118.84 o 
  -1   7   3       31.91       32.55     11.02 o 
   0   7   3       32.09        1.11      8.50 o 
   1   7   3     4052.22     3932.29     95.78 o 
   2   7   3      626.36      783.40     38.73 o 
   3   7   3     1229.33     1257.21     39.74 o 
   4   7   3        0.27       14.61      7.57 o 
   5   7   3      394.31      445.94     36.28 o 
   6   7   3       40.25       51.76     15.51 o 
   7   7   3      786.37      748.64     45.11 o 
   8   7   3      314.14      433.14     45.86 o 
   9   7   3      178.02      229.86     33.08 o 
  10   7   3      138.13       73.49     33.22 o 
 -10   8   3       47.25       19.52     23.74 o 
  -9   8   3       13.10       14.35     18.94 o 
  -8   8   3       79.78      106.63     21.90 o 
  -7   8   3      397.72      482.84     45.66 o 
  -6   8   3     1874.30     1929.39     67.98 o 
  -5   8   3     2160.34     2036.72     61.87 o 
  -4   8   3      892.54      942.35     44.03 o 
  -3   8   3      391.43      312.46     24.95 o 
  -2   8   3      296.15      302.10     34.57 o 
  -1   8   3      538.58      732.50     77.75 o 
   0   8   3     1532.99     1363.52     48.17 o 
   1   8   3     2427.17     2350.45     67.61 o 
   2   8   3      415.69      406.38     27.81 o 
   3   8   3      299.30      382.19     25.08 o 
   4   8   3     1352.73     1206.34     37.41 o 
   5   8   3      837.25      860.51     42.65 o 
   6   8   3      175.26      195.35     25.33 o 
   7   8   3      280.68      329.42     33.38 o 
   8   8   3       77.98       93.59     28.53 o 
   9   8   3        0.68       19.02     26.73 o 
  10   8   3       20.25        0.00     30.82 o 
 -10   9   3      233.59      236.11     33.76 o 
  -9   9   3       78.16      109.88     25.29 o 
  -8   9   3      246.35      229.09     28.60 o 
  -7   9   3     1358.22     1347.93     54.72 o 
  -6   9   3     1305.98     1288.83     50.19 o 
  -5   9   3       77.98       61.85     19.75 o 
  -4   9   3      228.52      280.16     40.60 o 
  -3   9   3     2120.71     2047.68     59.99 o 
  -2   9   3     2380.73     2320.09     95.96 o 
  -1   9   3     3771.74     3728.83    100.12 o 
   0   9   3     3147.86     3191.68    105.87 o 
   1   9   3        1.79        0.59      9.33 o 
   2   9   3      205.98      238.39     23.73 o 
   3   9   3        3.04        0.00     10.89 o 
   4   9   3        0.51        4.72     24.46 o 
   5   9   3       59.61       81.95     23.07 o 
   6   9   3       50.22       48.23     22.39 o 
   7   9   3      335.81      390.74     43.84 o 
   8   9   3      581.37      606.99     55.55 o 
   9   9   3      457.30      437.99     51.52 o 
  -9  10   3        0.37       17.45     21.66 o 
  -8  10   3      211.42      199.88     34.49 o 
  -7  10   3        3.43       12.29     18.28 o 
  -6  10   3       28.35       23.00     17.31 o 
  -5  10   3      113.89      152.44     23.15 o 
  -4  10   3     1619.22     1588.99     55.57 o 
  -3  10   3     3739.32     3748.75    134.99 o 
  -2  10   3      430.22      475.08     54.47 o 
  -1  10   3      685.58      770.95     43.42 o 
   0  10   3     1722.63     1680.65     60.37 o 
   1  10   3     2379.59     2478.15     81.42 o 
   2  10   3     4632.91     4417.13    145.69 o 
   3  10   3     1013.37     1012.67     90.17 o 
   4  10   3      694.60      737.85     63.28 o 
   5  10   3     1413.25     1539.55    100.26 o 
   6  10   3     1126.50     1288.66     72.02 o 
   7  10   3      778.49      689.19     57.78 o 
   8  10   3       47.07       35.92     27.39 o 
   9  10   3       18.15       48.40     33.56 o 
  -9  11   3      243.13      273.26     34.85 o 
  -8  11   3      371.51      396.92     41.09 o 
  -7  11   3     1013.42     1004.96     58.06 o 
  -6  11   3       21.23       14.62     19.27 o 
  -5  11   3      139.42      163.44     24.20 o 
  -4  11   3       53.70       41.63     16.72 o 
  -3  11   3       53.56       49.54     16.51 o 
  -2  11   3      148.45      142.73     26.65 o 
  -1  11   3     1894.59     1887.85     68.77 o 
   0  11   3     1601.73     1693.71     81.82 o 
   1  11   3       63.20       45.34     21.73 o 
   2  11   3      567.16      537.34    133.92 o 
   3  11   3      140.15      202.13     28.31 o 
   4  11   3      362.56      383.50     49.75 o 
   5  11   3      317.02      377.18     51.09 o 
   6  11   3      897.93      853.89     77.16 o 
   7  11   3      433.88      401.27     70.00 o 
   8  11   3      148.37      189.05     40.01 o 
  -8  12   3      201.20      200.00     39.71 o 
  -7  12   3      494.31      505.75     44.48 o 
  -6  12   3      991.79     1008.32     90.01 o 
  -5  12   3        1.77        0.00     18.56 o 
  -4  12   3      383.16      347.42     33.86 o 
  -3  12   3      227.55      238.25     40.06 o 
  -2  12   3      264.48      237.88     39.64 o 
  -1  12   3      459.56      435.51     51.92 o 
   0  12   3        0.92        0.00     21.93 o 
   1  12   3     2293.02     2065.00     94.86 o 
   2  12   3     3820.20     3582.46    133.82 o 
   3  12   3     1007.95     1052.52     76.36 o 
   4  12   3      919.40     1093.72     86.97 o 
   5  12   3     1252.13     1230.50    122.93 o 
   6  12   3      557.60      522.02     64.67 o 
   7  12   3        0.14        0.00     33.90 o 
   8  12   3       33.00       27.59     40.59 o 
  -7  13   3       42.78       93.35     39.51 o 
  -6  13   3        0.57       18.96     44.07 o 
  -5  13   3        2.25       12.66     23.94 o 
  -4  13   3      126.83      173.27     32.13 o 
  -3  13   3      866.78      811.28     74.96 o 
  -2  13   3       61.28       43.85     28.64 o 
  -1  13   3        6.16       60.18     41.83 o 
   0  13   3       49.61      106.86     30.98 o 
   1  13   3      492.17      590.63     93.97 o 
   2  13   3     2096.82     1984.27     95.90 o 
   3  13   3       19.56       21.21     27.23 o 
   4  13   3      217.22      273.34     46.23 o 
   5  13   3      411.93      449.03     59.52 o 
   6  13   3      345.79      397.01     60.44 o 
   7  13   3      495.15      515.96     69.99 o 
  -6  14   3      384.53      426.18     63.26 o 
  -5  14   3      285.00      369.70     57.67 o 
  -4  14   3      143.10      177.65     45.79 o 
  -3  14   3      354.08      502.80     61.07 o 
  -2  14   3      398.01      451.09     47.46 o 
  -1  14   3       25.06        0.00     25.81 o 
   0  14   3      389.04      380.66     52.51 o 
   1  14   3      231.44      243.70     43.64 o 
   2  14   3        3.19        0.00     42.32 o 
   3  14   3      118.83      115.90     37.30 o 
   4  14   3      897.17      935.69    118.57 o 
   5  14   3      582.86      616.07     70.13 o 
   6  14   3       23.84       29.82     37.99 o 
  -5  15   3       84.99      140.07     72.88 o 
  -4  15   3       35.21       39.22     56.47 o 
  -3  15   3      864.95      933.69    132.10 o 
  -2  15   3      700.59      847.54    123.31 o 
  -1  15   3      473.93      386.68     82.98 o 
   0  15   3      136.85      135.05     56.33 o 
   1  15   3      190.03      173.55     68.76 o 
   2  15   3        5.56       68.49     47.95 o 
   3  15   3        9.04        0.00     35.55 o 
   4  15   3       45.56       60.73     34.29 o 
  -3  16   3      253.01      634.18    120.90 o 
  -2  16   3      186.27      260.90     79.96 o 
  -1  16   3       18.77       67.29     62.92 o 
   0  16   3       34.50        0.00     41.08 o 
   2  16   3       47.40       74.40     59.76 o 
 -12   0   4       19.32       36.32     40.70 o 
 -11   0   4       27.46       61.33     36.79 o 
 -10   0   4       60.17       73.45     32.18 o 
  -9   0   4      474.71      409.78     59.21 o 
  -8   0   4      261.66      249.27     38.92 o 
  -7   0   4      144.96      121.99     26.93 o 
  -6   0   4    13360.26    14085.61    290.16 o 
  -5   0   4       32.32       18.44      8.96 o 
  -4   0   4    16484.84    17492.36    343.42 o 
  -3   0   4    16779.05    16681.71    323.86 o 
  -2   0   4    29748.30    30555.01   1398.93 o 
  -1   0   4        5.13        3.44      3.66 o 
   1   0   4     1128.45     1257.78    132.06 o 
   2   0   4     2734.20     2319.58    284.91 o 
   3   0   4     6695.05     6459.15    137.72 o 
   4   0   4      420.55      410.16     24.88 o 
   5   0   4     1117.34     1004.56     39.97 o 
   6   0   4     5069.77     4973.91    156.02 o 
   7   0   4     9380.53     8822.11    319.70 o 
   8   0   4      824.44      849.30     82.91 o 
   9   0   4       40.05       43.09     28.80 o 
  10   0   4       39.51       93.00     37.64 o 
  11   0   4       47.92       57.70     35.72 o 
 -12   1   4      397.35      486.71     49.19 o 
 -11   1   4     1021.11      980.17     78.11 o 
 -10   1   4      530.54      606.42     46.57 o 
  -9   1   4      305.05      308.02     32.03 o 
  -8   1   4     1325.96     1302.44     54.54 o 
  -7   1   4     1936.70     1813.20     54.09 o 
  -6   1   4     4616.15     4428.99     87.20 o 
  -5   1   4      120.93      103.82     10.28 o 
  -4   1   4       13.62       12.26      5.09 o 
  -3   1   4     2317.51     2044.43     37.27 o 
  -2   1   4      168.42      196.59     13.75 o 
  -1   1   4    13145.16    14301.76    236.11 o 
   0   1   4    31650.46    35851.21    583.47 o 
   1   1   4    12798.03    14583.41    217.09 o 
   2   1   4     4566.88     4745.55     79.39 o 
   3   1   4      184.34      252.28     17.18 o 
   4   1   4     4105.02     3967.14     70.41 o 
   5   1   4      635.32      772.39     27.70 o 
   6   1   4      732.09      809.12     39.15 o 
   7   1   4     1476.57     1385.21     95.54 o 
   8   1   4      525.95      529.50     39.98 o 
   9   1   4     2144.72     1986.28     71.93 o 
  10   1   4     1015.51     1008.60     61.05 o 
  11   1   4       37.97       40.34     25.17 o 
 -12   2   4      107.75      106.08     29.72 o 
 -11   2   4      204.18      183.60     30.89 o 
 -10   2   4        6.49        1.79     18.81 o 
  -9   2   4       67.85       67.64     28.62 o 
  -8   2   4      630.25      621.06     64.70 o 
  -7   2   4       43.73       44.07     11.55 o 
  -6   2   4     7312.10     7251.15    129.48 o 
  -5   2   4     1514.50     1465.69     39.20 o 
  -4   2   4      138.16      109.02     11.82 o 
  -3   2   4     1645.69     1471.90     31.77 o 
  -2   2   4     5833.94     6483.59     94.46 o 
  -1   2   4    21830.09    24702.21    403.42 o 
   0   2   4     5942.77     6616.41    137.31 o 
   1   2   4      552.65      556.65     15.99 o 
   2   2   4    10087.36    10676.34    150.75 o 
   3   2   4     4713.52     4390.22     99.91 o 
   4   2   4     2676.59     2478.53     58.48 o 
   5   2   4     3871.94     3681.59     73.51 o 
   6   2   4     1030.42      977.04     33.69 o 
   7   2   4     2481.67     2246.02     69.07 o 
   8   2   4      630.44      607.88     42.61 o 
   9   2   4      129.41      138.03     29.12 o 
  10   2   4      118.69      119.99     29.68 o 
  11   2   4        0.83       40.59     24.49 o 
 -12   3   4      124.30       99.91     31.09 o 
 -11   3   4      443.96      471.90     76.54 o 
 -10   3   4      902.08      808.76     53.14 o 
  -9   3   4     2232.79     2217.47     94.86 o 
  -8   3   4     1061.48     1081.51     43.64 o 
  -7   3   4       26.13       30.17     11.26 o 
  -6   3   4      882.50      936.86     44.14 o 
  -5   3   4      121.29      135.37     21.69 o 
  -4   3   4      318.24      350.15     14.36 o 
  -3   3   4       39.26       35.75      6.55 o 
  -2   3   4     3126.64     3195.64     52.39 o 
  -1   3   4     6808.02     7102.18    124.18 o 
   0   3   4       23.73       28.52      7.76 o 
   1   3   4     9087.72     9479.20    146.15 o 
   2   3   4    19693.33    21641.93    295.08 o 
   3   3   4      187.56      196.33     14.61 o 
   4   3   4     2072.90     2158.06     53.69 o 
   5   3   4     3516.07     3548.99     80.07 o 
   6   3   4      420.71      439.63     32.19 o 
   7   3   4      314.79      323.50     30.24 o 
   8   3   4       39.48       49.45     19.04 o 
   9   3   4       20.16       53.90     20.26 o 
  10   3   4      413.37      458.25     44.26 o 
  11   3   4      172.93      174.60     36.93 o 
 -12   4   4      164.73      125.06     49.36 o 
 -11   4   4      441.13      440.74     65.04 o 
 -10   4   4       13.13       31.44     20.07 o 
  -9   4   4      664.10      787.90     84.73 o 
  -8   4   4     1320.20     1362.80     48.74 o 
  -7   4   4      253.79      299.97     26.60 o 
  -6   4   4     1566.22     1573.09     51.63 o 
  -5   4   4     2952.85     2725.10     60.88 o 
  -4   4   4      922.61      830.57     29.15 o 
  -3   4   4      524.12      489.46     20.58 o 
  -2   4   4      201.78      272.06     23.46 o 
  -1   4   4    11457.75    12309.48    244.47 o 
   0   4   4     1023.55      874.04     27.36 o 
   1   4   4     1485.68     1635.89     37.36 o 
   2   4   4     1534.41     1546.25     34.56 o 
   3   4   4       50.22       24.89      9.63 o 
   4   4   4     8157.14     8192.50    137.44 o 
   5   4   4     5047.62     4893.25     92.17 o 
   6   4   4      168.17      182.51     24.99 o 
   7   4   4       72.95       72.06     18.97 o 
   8   4   4      126.14      145.17     24.51 o 
   9   4   4       65.98       61.35     24.02 o 
  10   4   4       41.27        7.66     22.34 o 
  11   4   4       25.49       27.84     24.15 o 
 -11   5   4        3.57       28.31     23.07 o 
 -10   5   4       11.66        1.50     20.35 o 
  -9   5   4      106.95       88.77     19.46 o 
  -8   5   4     1978.93     1774.28     63.82 o 
  -7   5   4      451.05      470.65     44.29 o 
  -6   5   4      114.51      119.82     15.65 o 
  -5   5   4      478.62      566.05     28.29 o 
  -4   5   4        0.40        4.23      6.59 o 
  -3   5   4      864.22      828.26     26.29 o 
  -2   5   4     7675.16     7561.92    138.74 o 
  -1   5   4     2500.99     2561.90     65.17 o 
   0   5   4     2687.30     2697.23     66.44 o 
   1   5   4    11006.32    12104.57    242.30 o 
   2   5   4     9686.19    10162.54    161.68 o 
   3   5   4      143.62      159.87     14.16 o 
   4   5   4      970.52     1063.87     36.85 o 
   5   5   4      143.89      130.80     14.20 o 
   6   5   4       39.97       43.64     13.78 o 
   7   5   4      261.80      254.08     33.54 o 
   8   5   4      256.72      282.62     30.72 o 
   9   5   4       74.94       67.37     22.90 o 
  10   5   4       15.25       43.80     24.03 o 
  11   5   4      130.93      149.86     30.56 o 
 -11   6   4        0.53        0.00     22.46 o 
 -10   6   4        9.95        0.00     18.44 o 
  -9   6   4       28.83       19.15     16.51 o 
  -8   6   4      546.22      592.35     37.37 o 
  -7   6   4      128.61      139.03     19.40 o 
  -6   6   4     1421.49     1457.61     59.75 o 
  -5   6   4     2689.35     2706.40     63.80 o 
  -4   6   4     6832.09     6832.98    122.28 o 
  -3   6   4    10908.61    10937.90    198.50 o 
  -2   6   4        2.25       11.93      6.96 o 
  -1   6   4      891.26      790.05     58.40 o 
   0   6   4      121.02      152.33     25.15 o 
   1   6   4        9.49       10.57      7.52 o 
   2   6   4       94.83      116.12     16.40 o 
   3   6   4        6.11       10.40      6.55 o 
   4   6   4       41.65       46.24      9.45 o 
   5   6   4       90.62       89.72     15.82 o 
   6   6   4        7.12       14.19     12.16 o 
   7   6   4     1436.89     1358.50     55.60 o 
   8   6   4        4.05        1.44     15.93 o 
   9   6   4      404.04      348.06     38.44 o 
  10   6   4      496.40      549.63     58.35 o 
 -11   7   4        4.77       29.96     25.75 o 
 -10   7   4      211.01      142.45     29.26 o 
  -9   7   4       83.32       80.39     21.37 o 
  -8   7   4       28.48       49.85     17.27 o 
  -7   7   4        1.26        4.08     13.32 o 
  -6   7   4      779.84      786.01     38.23 o 
  -5   7   4       50.13       51.31     12.75 o 
  -4   7   4     2064.05     2092.48     58.20 o 
  -3   7   4     2710.91     2511.77     63.27 o 
  -2   7   4     2853.16     2867.28     86.01 o 
  -1   7   4     5926.99     5878.11    134.43 o 
   0   7   4     3077.42     3192.97     85.41 o 
   1   7   4      426.42      477.58     25.96 o 
   2   7   4     1207.53     1457.26     57.62 o 
   3   7   4      320.00      344.22     20.24 o 
   4   7   4      624.35      586.50     31.84 o 
   5   7   4      166.64      186.50     21.08 o 
   6   7   4      239.66      222.83     27.62 o 
   7   7   4       72.85       65.71     19.47 o 
   8   7   4      201.88      168.53     32.51 o 
   9   7   4      414.25      497.26     52.32 o 
  10   7   4      269.31      198.38     43.61 o 
 -10   8   4       77.69       79.65     26.54 o 
  -9   8   4       89.58       84.89     28.44 o 
  -8   8   4      340.57      369.17     32.46 o 
  -7   8   4       22.03       28.42     15.31 o 
  -6   8   4       83.11      107.92     19.02 o 
  -5   8   4      380.26      361.95     51.35 o 
  -4   8   4     1094.90     1010.84     41.50 o 
  -3   8   4     5543.09     5481.17    115.75 o 
  -2   8   4      113.04      107.82     13.95 o 
  -1   8   4        2.03        0.00      9.17 o 
   0   8   4      260.93      311.94     24.54 o 
   1   8   4      554.30      548.33     37.56 o 
   2   8   4      690.11      803.71     39.72 o 
   3   8   4      367.56      380.60     25.16 o 
   4   8   4      777.82      788.56     34.34 o 
   5   8   4      860.69      860.16     43.13 o 
   6   8   4       88.34       58.38     21.90 o 
   7   8   4      753.00      798.58     58.34 o 
   8   8   4       32.96       52.73     50.45 o 
   9   8   4      232.69      230.56     40.53 o 
  10   8   4       46.01       36.24     32.94 o 
 -10   9   4       21.01        0.00     21.36 o 
  -9   9   4       42.40       37.32     20.77 o 
  -8   9   4        0.90        0.00     16.68 o 
  -7   9   4      826.20      846.34     45.45 o 
  -6   9   4      340.39      347.83     32.15 o 
  -5   9   4       55.37       33.86     15.39 o 
  -4   9   4      461.37      451.29     31.20 o 
  -3   9   4      110.70      139.59     18.96 o 
  -2   9   4       94.22       76.36     16.36 o 
  -1   9   4     1031.51     1048.92     44.90 o 
   0   9   4      153.05      205.64     21.42 o 
   1   9   4       50.23       42.59     13.79 o 
   2   9   4      111.03       95.72     22.84 o 
   3   9   4     1077.52     1063.59     51.21 o 
   4   9   4      235.65      192.85     48.64 o 
   5   9   4      347.74      359.59     38.32 o 
   6   9   4     1252.02     1227.02     68.63 o 
   7   9   4        1.16        0.00     20.82 o 
   8   9   4        3.72        3.94     24.33 o 
   9   9   4      168.86      300.27     44.96 o 
  -9  10   4       11.85        0.00     19.56 o 
  -8  10   4       75.18       57.21     21.11 o 
  -7  10   4      187.68      133.42     25.39 o 
  -6  10   4        0.64        0.00     15.96 o 
  -5  10   4      158.38      222.09     25.90 o 
  -4  10   4      342.69      369.83     30.46 o 
  -3  10   4      199.81      231.00     23.80 o 
  -2  10   4      149.72      148.42     22.21 o 
  -1  10   4      262.52      288.96     28.82 o 
   0  10   4     1476.13     1320.50     98.92 o 
   1  10   4      436.20      377.78     42.12 o 
   2  10   4      339.14      475.30     69.21 o 
   3  10   4      112.22      184.45     26.68 o 
   4  10   4      138.64      168.95     40.98 o 
   5  10   4      358.87      326.20     47.52 o 
   6  10   4       89.22      111.95     27.45 o 
   7  10   4        1.37        6.71     23.45 o 
   8  10   4       27.73        0.00     24.63 o 
   9  10   4        3.53       10.75     31.81 o 
  -9  11   4       44.81       57.90     27.33 o 
  -8  11   4      143.38      140.35     28.83 o 
  -7  11   4       10.80        0.00     18.95 o 
  -6  11   4        3.67        0.00     18.16 o 
  -5  11   4       32.70       30.23     17.93 o 
  -4  11   4        7.33        9.88     14.34 o 
  -3  11   4      106.28      127.31     21.08 o 
  -2  11   4      224.44      303.42     42.68 o 
  -1  11   4     1183.48     1133.16    138.59 o 
   0  11   4      734.17      751.58     59.61 o 
   1  11   4      103.98      122.61     29.19 o 
   2  11   4     1389.27     1200.43     96.96 o 
   3  11   4      123.85       98.45     23.69 o 
   4  11   4       30.08       44.62     27.52 o 
   5  11   4      374.71      326.59     52.10 o 
   6  11   4      100.78      101.09     64.23 o 
   7  11   4       20.83        2.45     25.98 o 
   8  11   4        0.07        0.00     28.56 o 
  -8  12   4       16.02       28.14     24.27 o 
  -7  12   4      316.61      406.75     40.56 o 
  -6  12   4      101.50      142.40     45.44 o 
  -5  12   4        1.85       11.62     21.49 o 
  -4  12   4      127.66      158.11     28.35 o 
  -3  12   4      611.41      591.21     47.01 o 
  -2  12   4      215.10      229.14     40.42 o 
  -1  12   4        7.74       14.74     22.92 o 
   0  12   4      435.42      497.87     56.19 o 
   1  12   4      259.67      260.72     40.12 o 
   2  12   4        0.14        0.00     21.53 o 
   3  12   4        6.48        0.00     22.67 o 
   4  12   4       11.92       27.58     29.57 o 
   5  12   4      124.79      118.29     41.04 o 
   6  12   4       29.86       67.34     34.57 o 
   7  12   4       65.94       41.49     35.58 o 
  -7  13   4      148.80      245.89     84.01 o 
  -6  13   4       34.59       39.13     26.70 o 
  -5  13   4        6.35        0.00     37.04 o 
  -4  13   4      145.49      171.02     73.35 o 
  -3  13   4      411.91      397.71     42.52 o 
  -2  13   4        7.02        0.00     18.16 o 
  -1  13   4       73.45       96.38     45.34 o 
   0  13   4       87.51       89.26     31.09 o 
   1  13   4      532.76      601.64     60.67 o 
   2  13   4      820.16      869.33     69.57 o 
   3  13   4      398.58      487.83     57.45 o 
   4  13   4      113.07      123.90     36.61 o 
   5  13   4      323.78      313.22     53.09 o 
   6  13   4       39.09       88.61     38.85 o 
   7  13   4        6.59       13.30     38.78 o 
  -6  14   4      375.83      599.35    114.58 o 
  -5  14   4       54.98      132.24     64.78 o 
  -4  14   4       38.53       42.17     35.46 o 
  -3  14   4      161.66      213.71     45.25 o 
  -2  14   4      759.12      874.83     78.57 o 
  -1  14   4      137.82      180.86     50.73 o 
   0  14   4      983.61      950.79     77.76 o 
   1  14   4      772.53      675.84     69.76 o 
   2  14   4       79.94       67.94     47.74 o 
   3  14   4       28.01       44.89     49.84 o 
   4  14   4      160.29      218.65     47.15 o 
   5  14   4        0.74       17.09     54.44 o 
  -5  15   4       49.14       51.93     66.22 o 
  -4  15   4      187.63      166.99     72.95 o 
  -3  15   4       34.20       51.04     51.52 o 
  -2  15   4      152.15      175.44     66.08 o 
  -1  15   4      174.05      212.74     79.41 o 
   0  15   4       64.23       71.62     34.75 o 
   1  15   4      206.19      180.98     41.41 o 
   2  15   4      157.92      161.09     58.66 o 
   3  15   4       73.58       35.82     34.01 o 
   4  15   4        6.75        0.00     31.85 o 
  -3  16   4      149.31      311.53     94.66 o 
  -2  16   4       95.51       80.10     60.18 o 
  -1  16   4        9.09       16.42     50.97 o 
   0  16   4        1.88       24.87     49.73 o 
   2  16   4       10.22       21.37     37.36 o 
 -12   1   5       40.04       29.94     24.55 o 
 -11   1   5       51.95       57.60     23.74 o 
 -10   1   5      626.88      684.06     82.84 o 
  -9   1   5       29.48       24.25     17.59 o 
  -8   1   5        0.01        0.00     13.71 o 
  -7   1   5      106.94       92.08     14.00 o 
  -6   1   5        8.61        9.32      9.20 o 
  -5   1   5      266.71      256.05     14.41 o 
  -4   1   5     1684.44     1705.36     35.19 o 
  -3   1   5     6422.54     6581.63    107.03 o 
  -2   1   5      299.43      335.62     13.40 o 
  -1   1   5    60310.34    67712.00    976.79 o 
   0   1   5       70.33       60.65      5.12 o 
   1   1   5       36.16       54.30      6.14 o 
   2   1   5     1820.92     1928.17     35.86 o 
   3   1   5        0.10        1.39      4.31 o 
   4   1   5     2819.92     2689.92     85.66 o 
   5   1   5      488.29      484.33     21.92 o 
   6   1   5      317.81      334.71     22.35 o 
   7   1   5       13.32       14.44     14.91 o 
   8   1   5       28.13       15.89     17.76 o 
   9   1   5      340.51      314.55     35.24 o 
  10   1   5      219.37      281.61     36.01 o 
  11   1   5       59.32       45.47     25.46 o 
 -12   2   5        0.25       28.60     26.74 o 
 -11   2   5       74.36       29.12     30.07 o 
 -10   2   5        0.07       13.58     19.22 o 
  -9   2   5      396.21      372.77     35.72 o 
  -8   2   5      101.98      100.41     20.02 o 
  -7   2   5       13.04       24.29     11.03 o 
  -6   2   5      204.35      188.28     23.11 o 
  -5   2   5     3562.35     3500.65     62.05 o 
  -4   2   5     5993.02     6263.14    105.71 o 
  -3   2   5    10686.38    11110.28    157.85 o 
  -2   2   5     3941.33     3887.88     60.93 o 
  -1   2   5     5716.20     6253.89    112.00 o 
   0   2   5     1641.67     1878.07     50.22 o 
   1   2   5     2637.51     2835.32     50.42 o 
   2   2   5     9381.58    10075.71    143.96 o 
   3   2   5      144.68      181.98     12.84 o 
   4   2   5       69.90       62.09      8.81 o 
   5   2   5     3140.10     3016.27     71.53 o 
   6   2   5       16.77       22.14      9.70 o 
   7   2   5     1429.55     1399.87     53.59 o 
   8   2   5      434.93      462.27     38.57 o 
   9   2   5      272.48      272.29     33.59 o 
  10   2   5      294.90      332.09     38.16 o 
  11   2   5      192.97      243.64     35.78 o 
 -12   3   5        8.97        0.00     23.52 o 
 -11   3   5       17.39       16.89     23.20 o 
 -10   3   5        0.23       25.21     20.81 o 
  -9   3   5        0.54       13.68     18.02 o 
  -8   3   5        2.43        0.00     11.69 o 
  -7   3   5     1115.63     1038.50     68.64 o 
  -6   3   5      694.84      664.20     29.84 o 
  -5   3   5     2154.50     2139.71     70.35 o 
  -4   3   5     1234.91     1207.62     28.38 o 
  -3   3   5     5084.95     5062.60     79.53 o 
  -2   3   5    14460.55    15197.76    229.90 o 
  -1   3   5    11698.72    13365.98    201.87 o 
   0   3   5     3922.91     3546.42     84.42 o 
   1   3   5     7824.09     7903.98    124.75 o 
   2   3   5      754.20      738.11     19.98 o 
   3   3   5      693.65      633.38     31.93 o 
   4   3   5     7186.18     7553.16    127.97 o 
   5   3   5     2431.68     2368.91     54.50 o 
   6   3   5       40.05       49.49     13.39 o 
   7   3   5      936.40      800.84     44.23 o 
   8   3   5        6.88       15.67     16.74 o 
   9   3   5      817.27      780.22     52.09 o 
  10   3   5      107.08      112.59     28.39 o 
  11   3   5       14.48       25.21     28.32 o 
 -12   4   5       36.67       38.91     28.10 o 
 -11   4   5       88.76      123.46     28.66 o 
 -10   4   5        0.15        0.00     19.38 o 
  -9   4   5       70.19       69.93     20.56 o 
  -8   4   5      704.21      630.35     36.09 o 
  -7   4   5     1665.32     1593.91     57.01 o 
  -6   4   5     4251.09     4175.69     97.02 o 
  -5   4   5       12.36       34.13      8.86 o 
  -4   4   5      423.48      372.42     16.41 o 
  -3   4   5     6019.93     5779.05     90.26 o 
  -2   4   5     5979.84     5880.96     98.13 o 
  -1   4   5     3284.48     3451.33     61.06 o 
   0   4   5    22335.76    24006.55    468.55 o 
   1   4   5     5295.37     5849.46     96.51 o 
   2   4   5     1664.71     1742.00     69.19 o 
   3   4   5       80.09       99.63     10.49 o 
   4   4   5     3720.49     3903.42     84.57 o 
   5   4   5       79.68       68.52     11.04 o 
   6   4   5      124.06      147.33     19.75 o 
   7   4   5     1787.92     1805.67     73.00 o 
   8   4   5       16.02        0.00     15.39 o 
   9   4   5       26.57       27.59     19.62 o 
  10   4   5       11.27        0.00     22.04 o 
  11   4   5       18.43       42.17     23.91 o 
 -11   5   5       88.92       88.26     28.17 o 
 -10   5   5       54.84       76.64     24.56 o 
  -9   5   5      181.01      213.58     25.73 o 
  -8   5   5       55.16       46.90     15.55 o 
  -7   5   5       11.08       15.81     11.47 o 
  -6   5   5        0.41        6.24      9.07 o 
  -5   5   5     1827.40     1771.59     47.39 o 
  -4   5   5     1392.79     1391.19     38.26 o 
  -3   5   5        8.81       14.44      7.58 o 
  -2   5   5     2166.39     2236.77     51.68 o 
  -1   5   5      450.39      353.09     20.22 o 
   0   5   5     7786.92     8090.37    167.85 o 
   1   5   5    13503.21    14562.44    287.90 o 
   2   5   5    15197.12    16972.91    259.51 o 
   3   5   5     2129.55     1816.05     42.35 o 
   4   5   5       22.84       31.96      9.75 o 
   5   5   5       27.41       39.94     10.40 o 
   6   5   5        8.11        6.02     10.54 o 
   7   5   5        5.80       29.53     16.10 o 
   8   5   5      420.23      282.20     93.91 o 
   9   5   5        3.57       11.36     19.66 o 
  10   5   5       17.25       32.34     24.80 o 
 -11   6   5       82.38      121.78     31.34 o 
 -10   6   5      365.19      383.55     40.40 o 
  -9   6   5        0.17        9.60     15.50 o 
  -8   6   5     1713.03     1633.64     55.46 o 
  -7   6   5     2330.72     2281.65     63.31 o 
  -6   6   5      677.34      719.17     35.29 o 
  -5   6   5     2430.03     2421.80     69.85 o 
  -4   6   5     2524.45     2354.39     55.34 o 
  -3   6   5      282.87      265.42     23.99 o 
  -2   6   5     2078.86     2069.10     50.93 o 
  -1   6   5     6604.67     6640.98    145.75 o 
   0   6   5     3298.66     2958.15     74.01 o 
   1   6   5       16.23       45.43      9.31 o 
   2   6   5      476.99      488.44     26.79 o 
   3   6   5     3373.22     3633.89     71.62 o 
   4   6   5     2584.16     2721.03     98.47 o 
   5   6   5      846.92      884.14     39.21 o 
   6   6   5       14.77       15.27     12.59 o 
   7   6   5      111.51      107.20     21.81 o 
   8   6   5       27.16       18.16     18.07 o 
   9   6   5      113.73      102.72     30.76 o 
  10   6   5        9.78        0.00     25.72 o 
 -11   7   5      233.36      262.67     56.38 o 
 -10   7   5      140.76       93.15     27.01 o 
  -9   7   5      264.60      256.83     29.11 o 
  -8   7   5       70.20       94.86     22.96 o 
  -7   7   5      833.52      870.69     42.64 o 
  -6   7   5     1164.96     1165.95     43.89 o 
  -5   7   5       37.23       32.30     11.41 o 
  -4   7   5      193.19      242.71     30.22 o 
  -3   7   5      529.72      623.59     29.88 o 
  -2   7   5     6552.99     7051.11    135.81 o 
  -1   7   5    10066.84    10176.48    214.74 o 
   0   7   5      139.61      107.47     17.59 o 
   1   7   5      408.30      371.54     22.40 o 
   2   7   5      130.87      130.70     18.04 o 
   3   7   5     2635.59     2393.20     54.52 o 
   4   7   5        9.97        5.73      8.19 o 
   5   7   5        6.94        4.60     11.29 o 
   6   7   5       25.37       18.53     19.12 o 
   7   7   5      798.20      782.04     59.90 o 
   8   7   5      621.73      590.54     53.10 o 
   9   7   5      382.01      425.95     56.61 o 
  10   7   5       63.79       23.16     29.29 o 
 -10   8   5       65.65       71.87     26.61 o 
  -9   8   5        1.20        3.93     17.68 o 
  -8   8   5      233.81      300.62     29.66 o 
  -7   8   5      512.95      514.97     38.68 o 
  -6   8   5       26.11       24.89     14.00 o 
  -5   8   5     1206.08     1205.32     47.52 o 
  -4   8   5     5678.89     5510.96    118.92 o 
  -3   8   5     1991.03     1980.05     55.78 o 
  -2   8   5      734.39      738.14     31.32 o 
  -1   8   5        3.32        2.36      9.72 o 
   0   8   5      224.00      271.75     22.50 o 
   1   8   5     2765.38     2813.36     76.63 o 
   2   8   5     1049.65     1113.46     42.06 o 
   3   8   5      242.98      238.21     26.16 o 
   4   8   5      599.69      605.53     33.52 o 
   5   8   5     2154.71     2288.99    103.02 o 
   6   8   5     2077.20     2151.74     97.66 o 
   7   8   5     1026.45     1118.02     67.73 o 
   8   8   5      765.52      773.15     61.87 o 
   9   8   5      283.30      252.46     45.64 o 
 -10   9   5      119.48      171.80     29.74 o 
  -9   9   5      246.57      264.25     31.29 o 
  -8   9   5      711.52      733.98     46.82 o 
  -7   9   5     1557.40     1670.22     63.16 o 
  -6   9   5     1460.83     1428.70     73.00 o 
  -5   9   5     1528.49     1538.70     54.54 o 
  -4   9   5      189.15      217.58     29.27 o 
  -3   9   5       99.29      119.04     22.58 o 
  -2   9   5      636.11      538.88     29.99 o 
  -1   9   5      982.17     1077.42     64.03 o 
   0   9   5     1159.08     1115.88     62.96 o 
   1   9   5      960.49      917.10     56.81 o 
   2   9   5        2.84        2.95     15.79 o 
   3   9   5       11.43        8.20     15.08 o 
   4   9   5     1228.65     1128.86    168.78 o 
   5   9   5      118.41       79.05     44.38 o 
   6   9   5       10.08       17.30     21.00 o 
   7   9   5      210.48      272.23     39.38 o 
   8   9   5      164.31      147.59     35.75 o 
   9   9   5      327.07      304.42     47.51 o 
  -9  10   5       41.32       53.02     22.47 o 
  -8  10   5      100.46       86.70     25.02 o 
  -7  10   5       22.57       22.16     20.39 o 
  -6  10   5      508.14      556.41     40.36 o 
  -5  10   5       13.26       18.13     15.46 o 
  -4  10   5      343.58      403.41     31.20 o 
  -3  10   5      479.38      425.33     30.31 o 
  -2  10   5      224.03      223.73     47.55 o 
  -1  10   5        0.80        0.00     15.38 o 
   0  10   5      843.11      705.55     79.41 o 
   1  10   5      240.51      358.58     42.10 o 
   2  10   5      283.70      306.15     38.52 o 
   3  10   5     2074.75     1991.87     73.85 o 
   4  10   5     3533.07     3620.39    256.64 o 
   5  10   5      317.44      421.43     54.05 o 
   6  10   5     2076.74     2356.58     93.42 o 
   7  10   5     1794.91     1923.28     86.71 o 
   8  10   5      340.06      332.34     45.12 o 
  -9  11   5      832.39      803.60     57.55 o 
  -8  11   5      838.86      877.01     57.39 o 
  -7  11   5      160.24      208.31     30.07 o 
  -6  11   5      672.11      596.17     43.51 o 
  -5  11   5       48.48       69.07     20.27 o 
  -4  11   5      608.45      666.51     48.97 o 
  -3  11   5       43.08       69.96     20.54 o 
  -2  11   5      648.87      706.95     47.38 o 
  -1  11   5        9.10        0.00     19.45 o 
   0  11   5     2698.16     2525.54    220.16 o 
   1  11   5     2279.19     2047.75     93.38 o 
   2  11   5     1207.99     1291.61    147.69 o 
   3  11   5        3.28       10.50     18.20 o 
   4  11   5      117.71       86.37     33.17 o 
   5  11   5       92.55       56.13     29.33 o 
   6  11   5      354.77      375.83     55.43 o 
   7  11   5      221.53      274.21     41.85 o 
   8  11   5      191.68      110.19     45.10 o 
  -8  12   5       24.34       64.77     36.88 o 
  -7  12   5       95.20      115.73     32.02 o 
  -6  12   5      249.52      273.24     40.79 o 
  -5  12   5      134.35      176.98     32.64 o 
  -4  12   5       39.22       41.00     26.12 o 
  -3  12   5      330.07      287.04     46.15 o 
  -2  12   5        9.33        0.00     19.78 o 
  -1  12   5       17.55        0.00     20.50 o 
   0  12   5       12.18       17.41     24.02 o 
   1  12   5      395.03      345.00     60.79 o 
   2  12   5        2.98        0.00     20.66 o 
   3  12   5     1939.43     1884.21     98.12 o 
   4  12   5     1894.15     1847.16    108.98 o 
   5  12   5      731.24      732.05     72.76 o 
   6  12   5      783.45      702.79     88.51 o 
   7  12   5      219.71      345.95     84.91 o 
  -7  13   5      274.00      316.41     56.12 o 
  -6  13   5      102.87      118.05     52.59 o 
  -5  13   5      100.61       62.27     33.02 o 
  -4  13   5        2.85        0.00     27.66 o 
  -3  13   5       62.24       95.75     67.11 o 
  -2  13   5        9.28        0.00     21.35 o 
  -1  13   5       61.42       35.86     38.81 o 
   0  13   5      710.82      671.80     65.04 o 
   1  13   5     1643.49     1492.34    147.35 o 
   2  13   5      900.76      798.58    121.38 o 
   3  13   5      107.34      106.57     35.27 o 
   4  13   5      126.57      167.38     50.94 o 
   5  13   5        1.20        0.00     29.00 o 
   6  13   5       53.64      117.53     44.12 o 
  -6  14   5       15.72       11.13     47.19 o 
  -5  14   5       41.42       61.50     36.87 o 
  -4  14   5      637.66      792.51    105.58 o 
  -3  14   5      719.12      770.95     75.20 o 
  -2  14   5       89.59      144.23     78.52 o 
  -1  14   5      356.32      370.27     53.50 o 
   0  14   5       31.61       27.79     27.48 o 
   1  14   5      109.63      168.75     40.28 o 
   2  14   5       39.19        0.00     39.09 o 
   3  14   5       21.74       31.97     30.00 o 
   4  14   5        0.96        4.66     31.10 o 
   5  14   5      119.54      120.60     42.37 o 
  -5  15   5       15.61        0.00     59.97 o 
  -4  15   5        2.32        0.00     47.81 o 
  -3  15   5       11.11        0.00     28.84 o 
  -2  15   5      258.43      202.65     66.91 o 
  -1  15   5      507.16      578.23     68.42 o 
   0  15   5      164.40      165.92     42.23 o 
   1  15   5        4.84       30.44     41.39 o 
   2  15   5      303.83      280.68     70.14 o 
   3  15   5      159.09      161.43     45.51 o 
   4  15   5      127.52      110.26     44.44 o 
  -2  16   5      401.20      379.81     90.54 o 
  -1  16   5      145.57      208.21     70.21 o 
   0  16   5        0.31        0.00     31.39 o 
   1  16   5       23.20       11.61     50.15 o 
 -12   0   6      310.28      290.06     55.60 o 
 -11   0   6     1457.87     1792.31    251.69 o 
 -10   0   6      180.55      153.87     38.10 o 
  -9   0   6        1.28        0.00     20.94 o 
  -8   0   6     4354.22     4557.91    184.79 o 
  -7   0   6     1869.82     1790.93     82.02 o 
  -6   0   6      642.15      694.18     35.61 o 
  -5   0   6     2710.36     2432.83     79.64 o 
  -4   0   6     1441.21     1244.08     52.50 o 
  -3   0   6       10.52       20.04     10.73 o 
  -2   0   6     4081.19     4579.96     98.79 o 
  -1   0   6    11161.77    10992.89    266.79 o 
   0   0   6     2730.70     3160.73     89.01 o 
   1   0   6    10711.41    11408.35    228.33 o 
   2   0   6      522.85      395.76     48.60 o 
   3   0   6     8956.93     9397.27    239.93 o 
   4   0   6     1093.26      854.86     49.25 o 
   5   0   6     5037.45     4864.46    119.32 o 
   6   0   6     8050.91     7654.82    176.87 o 
   7   0   6     6252.02     5788.87    184.73 o 
   8   0   6     6081.85     5728.77    189.77 o 
   9   0   6     2362.44     2300.84    112.50 o 
  10   0   6      107.94       58.33     35.58 o 
  11   0   6       85.03       73.14     37.44 o 
 -12   1   6      323.04      346.92     47.77 o 
 -11   1   6      210.46      266.31     35.66 o 
 -10   1   6      158.51      151.34     28.35 o 
  -9   1   6      541.06      620.88     43.80 o 
  -8   1   6     2335.76     2242.36     70.70 o 
  -7   1   6     2579.25     2282.67     58.80 o 
  -6   1   6     8078.36     8056.12    126.34 o 
  -5   1   6     7279.94     6865.31    107.60 o 
  -4   1   6     2508.92     2366.75     44.82 o 
  -3   1   6      179.62      213.52     12.59 o 
  -2   1   6    16157.49    17081.63    254.62 o 
  -1   1   6     2683.92     2869.99     58.30 o 
   0   1   6      288.60      300.80     11.06 o 
   1   1   6     9748.93     9456.32    163.64 o 
   2   1   6     1117.10     1012.98     23.83 o 
   3   1   6     2515.06     2147.18     46.08 o 
   4   1   6     1842.05     1734.35     42.26 o 
   5   1   6     5327.80     4694.38     82.22 o 
   6   1   6      272.90      283.38     21.49 o 
   7   1   6       29.82       34.21     16.72 o 
   8   1   6      525.17      488.79     39.19 o 
   9   1   6     1001.42      999.64     57.26 o 
  10   1   6      439.33      512.08     46.36 o 
  11   1   6      263.39      271.34     37.87 o 
 -12   2   6      286.94      260.33     38.74 o 
 -11   2   6      741.11      780.42     54.35 o 
 -10   2   6      938.99      851.18     73.87 o 
  -9   2   6      296.69      324.82     33.58 o 
  -8   2   6        1.92        2.88     13.83 o 
  -7   2   6      394.71      407.57     26.10 o 
  -6   2   6     1040.78      987.18     30.96 o 
  -5   2   6       27.45       42.84      7.60 o 
  -4   2   6      494.17      432.55     23.99 o 
  -3   2   6      334.61      396.37     15.46 o 
  -2   2   6     6286.28     6141.12     99.66 o 
  -1   2   6    27065.33    28346.03    467.62 o 
   0   2   6     6597.76     7281.15    129.66 o 
   1   2   6     2312.55     2366.81     44.40 o 
   2   2   6      958.00     1017.09     24.22 o 
   3   2   6     8549.82     8479.07    126.73 o 
   4   2   6     4943.09     4909.05     82.61 o 
   5   2   6     4541.01     4290.58     84.85 o 
   6   2   6     7628.98     7296.13    132.35 o 
   7   2   6     3583.86     3549.85     93.55 o 
   8   2   6      190.54      221.04     28.88 o 
   9   2   6      847.87      849.70     54.05 o 
  10   2   6      379.15      461.76     44.95 o 
  11   2   6       93.28       75.32     29.21 o 
 -12   3   6        1.64        0.00     24.35 o 
 -11   3   6        0.29        0.00     21.27 o 
 -10   3   6     1342.26     1235.51     63.56 o 
  -9   3   6     1684.69     1725.18     65.07 o 
  -8   3   6      408.88      414.84     29.27 o 
  -7   3   6     1044.32     1000.73     55.48 o 
  -6   3   6      895.23      826.59     35.70 o 
  -5   3   6      152.38      134.30     10.98 o 
  -4   3   6      315.86      371.08     16.49 o 
  -3   3   6      220.48      211.68     12.24 o 
  -2   3   6      765.65      789.34     21.59 o 
  -1   3   6     9000.16     9299.99    163.94 o 
   0   3   6    10318.02    10087.88    208.75 o 
   1   3   6     8528.71     8902.68    139.86 o 
   2   3   6     9775.76     9992.65    144.99 o 
   3   3   6    12206.24    12023.06    174.23 o 
   4   3   6     1686.60     1731.12     52.72 o 
   5   3   6      129.57      183.52     15.58 o 
   6   3   6        3.76        0.00     12.33 o 
   7   3   6      458.35      465.30     43.58 o 
   8   3   6      397.92      413.61     36.10 o 
   9   3   6       88.08      122.69     28.76 o 
  10   3   6       51.85       29.51     27.36 o 
  11   3   6      156.38      140.46     32.08 o 
 -12   4   6      448.68      436.27     46.77 o 
 -11   4   6      218.58      212.40     33.11 o 
 -10   4   6       89.07      125.64     26.53 o 
  -9   4   6      706.14      701.63     47.40 o 
  -8   4   6        3.52        7.20     12.06 o 
  -7   4   6      695.64      773.65     41.97 o 
  -6   4   6      383.19      385.93     24.97 o 
  -5   4   6      237.79      262.57     15.16 o 
  -4   4   6     4234.83     3933.77     68.27 o 
  -3   4   6     4269.25     4066.08     74.04 o 
  -2   4   6       30.66       57.60      7.53 o 
  -1   4   6     5463.61     5284.18     88.07 o 
   0   4   6    13811.16    14589.14    295.86 o 
   1   4   6     8053.95     9196.63    166.06 o 
   2   4   6      391.26      446.97     17.43 o 
   3   4   6     2577.92     2462.61     52.02 o 
   4   4   6     1145.70     1112.73     37.04 o 
   5   4   6     3024.25     2969.73     96.13 o 
   6   4   6      226.67      221.14     23.72 o 
   7   4   6       48.82       65.82     18.06 o 
   8   4   6      144.94      118.82     23.41 o 
   9   4   6      348.15      462.81     41.80 o 
  10   4   6      156.75      201.97     33.14 o 
 -11   5   6       87.35       93.87     27.89 o 
 -10   5   6      197.79      176.90     29.17 o 
  -9   5   6        9.65       27.72     16.06 o 
  -8   5   6       78.78       71.12     17.21 o 
  -7   5   6      277.44      270.82     23.75 o 
  -6   5   6        3.18        6.37     10.13 o 
  -5   5   6       24.97       38.91      9.56 o 
  -4   5   6      386.60      464.13     23.34 o 
  -3   5   6      183.84      201.62     13.87 o 
  -2   5   6     2580.68     2961.59     57.50 o 
  -1   5   6     5242.01     5168.05    101.02 o 
   0   5   6     5630.08     5500.22    129.27 o 
   1   5   6     4558.49     4891.68    142.89 o 
   2   5   6     2804.45     2980.34     58.28 o 
   3   5   6     4111.65     3718.42     73.51 o 
   4   5   6     1141.43     1187.45     34.86 o 
   5   5   6       30.50       25.03     11.60 o 
   6   5   6       52.56       68.50     15.78 o 
   7   5   6      653.01      623.27     41.09 o 
   8   5   6       73.83       69.43     21.24 o 
   9   5   6      766.93      742.14    154.45 o 
  10   5   6       35.06       29.31     27.89 o 
 -11   6   6        1.29        8.62     24.02 o 
 -10   6   6        0.60       43.95     22.29 o 
  -9   6   6      869.20      891.13     53.94 o 
  -8   6   6       10.53        0.00     14.51 o 
  -7   6   6       36.62       36.42     22.24 o 
  -6   6   6      449.86      425.80     28.07 o 
  -5   6   6     1636.42     1640.98     46.14 o 
  -4   6   6     4002.27     3579.66     81.87 o 
  -3   6   6     7276.36     7425.36    141.96 o 
  -2   6   6     6577.48     6756.99    127.98 o 
  -1   6   6     5950.89     6278.81    139.15 o 
   0   6   6       99.31       97.01     19.04 o 
   1   6   6      541.78      566.05     24.05 o 
   2   6   6      110.80       94.58     13.22 o 
   3   6   6     3704.56     3794.61     74.38 o 
   4   6   6     1375.98     1352.83     38.65 o 
   5   6   6       44.70       35.07     12.97 o 
   6   6   6      125.69      137.14     19.82 o 
   7   6   6       47.69       47.67     21.99 o 
   8   6   6       23.45       32.77     23.24 o 
   9   6   6       52.33       41.97     27.58 o 
  10   6   6      172.69      154.67     36.46 o 
 -11   7   6       59.43      117.52     28.24 o 
 -10   7   6      139.19      104.71     31.83 o 
  -9   7   6       32.39       24.29     18.45 o 
  -8   7   6      127.39      141.57     22.34 o 
  -7   7   6       56.16       60.05     17.09 o 
  -6   7   6     1003.42      902.21     40.18 o 
  -5   7   6      764.79      707.15     36.96 o 
  -4   7   6       90.03      119.70     15.71 o 
  -3   7   6      612.75      565.62     28.24 o 
  -2   7   6     4888.51     4888.71    100.00 o 
  -1   7   6     3268.54     3246.74     97.10 o 
   0   7   6       64.73       88.53     12.53 o 
   1   7   6     1201.37     1138.89     38.69 o 
   2   7   6     2232.88     2254.59     63.46 o 
   3   7   6      461.09      439.76     27.84 o 
   4   7   6       20.41       19.54     11.32 o 
   5   7   6       86.33      107.79     28.56 o 
   6   7   6      531.41      528.23     44.88 o 
   7   7   6       89.44       72.03     25.30 o 
   8   7   6      146.21       77.18     42.72 o 
   9   7   6      450.42      496.80     58.06 o 
  10   7   6      162.92      204.48     38.47 o 
 -10   8   6       20.99       38.70     31.87 o 
  -9   8   6        2.68        0.00     17.74 o 
  -8   8   6        3.81        0.00     15.50 o 
  -7   8   6      109.83      119.01     21.36 o 
  -6   8   6      401.72      398.90     29.39 o 
  -5   8   6     3335.40     3404.54     86.50 o 
  -4   8   6     2478.76     2508.19     67.50 o 
  -3   8   6     1210.89     1115.91     39.68 o 
  -2   8   6     2295.39     2160.60     56.49 o 
  -1   8   6      869.48      830.94     37.66 o 
   0   8   6      707.99      779.60     78.79 o 
   1   8   6      636.30      686.45     50.66 o 
   2   8   6     2189.55     2023.50    142.92 o 
   3   8   6      348.50      355.57     32.21 o 
   4   8   6       45.98       39.65     15.13 o 
   5   8   6       17.49       25.98     20.69 o 
   6   8   6        8.45        5.32     18.83 o 
   7   8   6      147.09      131.63     29.55 o 
   8   8   6        0.53       21.71     25.50 o 
   9   8   6       21.99       19.95     28.81 o 
 -10   9   6       34.06       39.29     22.40 o 
  -9   9   6      312.14      320.02     33.35 o 
  -8   9   6      741.82      779.98     45.75 o 
  -7   9   6        9.82       13.36     17.83 o 
  -6   9   6      127.97      136.27     22.69 o 
  -5   9   6       26.77       40.63     21.77 o 
  -4   9   6      422.14      453.55     31.12 o 
  -3   9   6       99.07      112.91     21.71 o 
  -2   9   6      185.41      211.98     19.58 o 
  -1   9   6      358.11      308.15     38.88 o 
   0   9   6      598.65      576.63     50.49 o 
   1   9   6     1679.42     1652.01     90.06 o 
   2   9   6      124.69      123.62     26.70 o 
   3   9   6       22.28        3.04     15.02 o 
   4   9   6      590.17      620.19     67.08 o 
   5   9   6      225.16      200.66     30.44 o 
   6   9   6      386.65      404.56     53.02 o 
   7   9   6        9.77       24.96     46.18 o 
   8   9   6       67.41       65.29     30.37 o 
   9   9   6       16.98        0.00     34.16 o 
  -9  10   6        3.03       18.09     20.80 o 
  -8  10   6       51.37       45.74     23.11 o 
  -7  10   6      156.53      154.20     27.16 o 
  -6  10   6      180.12      215.90     27.65 o 
  -5  10   6      725.13      752.36     56.70 o 
  -4  10   6       92.32      107.21     19.68 o 
  -3  10   6        6.66       13.82     14.64 o 
  -2  10   6      160.28      136.70     22.49 o 
  -1  10   6      520.77      471.05     48.87 o 
   0  10   6      123.96      181.21     45.54 o 
   1  10   6      169.56      186.69     32.08 o 
   2  10   6       18.13       35.61     29.81 o 
   3  10   6      285.72      289.14     32.92 o 
   4  10   6       58.51       76.86     29.43 o 
   5  10   6      189.32      209.40     40.13 o 
   6  10   6       23.07       12.60     21.37 o 
   7  10   6       50.01       43.69     26.12 o 
   8  10   6       16.92        5.06     36.57 o 
  -9  11   6      188.41      170.30     36.70 o 
  -8  11   6       18.72       59.53     39.79 o 
  -7  11   6        3.67       40.80     24.94 o 
  -6  11   6        2.01        0.00     19.99 o 
  -5  11   6       13.47       10.40     20.69 o 
  -4  11   6      107.98      107.38     25.08 o 
  -3  11   6      382.38      417.84     38.73 o 
  -2  11   6     1327.44     1228.12     59.97 o 
  -1  11   6      558.56      655.79     61.14 o 
   0  11   6      825.03      699.27    121.59 o 
   1  11   6       17.35       34.38     23.53 o 
   2  11   6        4.90        0.00     20.60 o 
   3  11   6       30.28       53.06     22.11 o 
   4  11   6       42.98       16.49     26.20 o 
   5  11   6      675.15      583.34     65.95 o 
   6  11   6        5.79        0.00     26.27 o 
   7  11   6       62.73       64.50     41.77 o 
   8  11   6       95.36       72.40     47.07 o 
  -8  12   6        0.04       13.79     36.25 o 
  -7  12   6       48.82       47.39     54.23 o 
  -6  12   6       76.24       55.19     33.74 o 
  -5  12   6       43.11       54.92     30.94 o 
  -4  12   6       80.41       99.28     47.81 o 
  -3  12   6      454.21      443.67     53.86 o 
  -2  12   6      358.00      413.73     51.99 o 
  -1  12   6      166.46      260.42     70.51 o 
   0  12   6      383.87      301.14     55.81 o 
   1  12   6        5.55       15.93     23.14 o 
   2  12   6      208.80      208.23     37.12 o 
   3  12   6       43.36       27.94     27.52 o 
   4  12   6        0.02        0.00     26.57 o 
   5  12   6        6.13       13.73     28.06 o 
   6  12   6       16.03       18.45     31.65 o 
   7  12   6       36.82       59.21     41.32 o 
  -7  13   6        0.14        0.00     30.15 o 
  -6  13   6       99.77       91.79     37.58 o 
  -5  13   6        8.55       29.96     30.60 o 
  -4  13   6        7.78        9.57     31.16 o 
  -3  13   6      102.46      115.30     37.03 o 
  -2  13   6      112.84      113.17     35.31 o 
  -1  13   6       13.97        0.00     31.74 o 
   0  13   6        0.38        7.73     24.72 o 
   1  13   6      705.62      732.00     67.40 o 
   2  13   6      330.25      382.02     50.97 o 
   3  13   6      126.14      142.01     37.77 o 
   4  13   6      292.13      267.58     93.29 o 
   5  13   6        0.43       36.57     32.45 o 
   6  13   6      117.79      174.40     96.07 o 
  -6  14   6       46.93        0.00     30.75 o 
  -5  14   6       29.88       84.12     75.87 o 
  -4  14   6       37.74       22.84     33.36 o 
  -3  14   6      140.83      145.65     67.05 o 
  -2  14   6      898.13      917.85     82.59 o 
  -1  14   6      476.72      572.91     65.35 o 
   0  14   6       48.72       60.94     31.85 o 
   1  14   6      143.82      212.10     58.05 o 
   2  14   6      248.13      119.05     56.47 o 
   3  14   6       55.98       43.07     32.57 o 
   4  14   6      141.77      134.64     41.41 o 
   5  14   6        8.54        9.52     35.03 o 
  -5  15   6        5.63       43.38     75.43 o 
  -4  15   6       34.74        0.00     34.66 o 
  -3  15   6       35.25       47.93    102.39 o 
  -2  15   6        0.48       13.40     33.95 o 
  -1  15   6       51.20        0.00     30.22 o 
   0  15   6      248.18      309.88     99.57 o 
   1  15   6      247.02      267.45     48.18 o 
   2  15   6      245.84      267.08     69.79 o 
   3  15   6       69.41       62.63     39.66 o 
  -2  16   6      158.25      236.75     55.91 o 
  -1  16   6        6.94        0.00     32.87 o 
   0  16   6       17.63        0.00     32.17 o 
   1  16   6        8.87        0.00     44.44 o 
 -12   1   7        0.33        6.95     24.19 o 
 -11   1   7       27.13       24.44     22.16 o 
 -10   1   7      356.42      426.00     46.74 o 
  -9   1   7       76.76      113.06     23.43 o 
  -8   1   7       54.15       46.42     17.90 o 
  -7   1   7        4.15        0.00      9.14 o 
  -6   1   7      313.41      360.10     19.19 o 
  -5   1   7     1136.38     1164.87     30.11 o 
  -4   1   7      424.97      442.10     20.15 o 
  -3   1   7      578.54      562.43     19.57 o 
  -2   1   7     9306.66     9747.99    152.17 o 
  -1   1   7    32095.48    34850.05    572.67 o 
   0   1   7     5272.76     5732.78     93.20 o 
   1   1   7     3951.19     4058.06     70.03 o 
   2   1   7       35.09       44.51      6.10 o 
   3   1   7      938.25     1005.42     26.16 o 
   4   1   7     1040.60     1028.27     34.68 o 
   5   1   7     1190.69      995.62     59.98 o 
   6   1   7      271.20      295.72     20.46 o 
   7   1   7       59.94       73.93     19.15 o 
   8   1   7      557.22      512.33     41.12 o 
   9   1   7        9.39        0.00     18.67 o 
  10   1   7       11.88       10.48     22.84 o 
  11   1   7      194.82      240.51     35.68 o 
 -12   2   7        0.30        0.00     23.35 o 
 -11   2   7       67.07       16.17     22.03 o 
 -10   2   7      214.69      313.94     35.86 o 
  -9   2   7       68.12       51.55     22.70 o 
  -8   2   7        5.02        0.00     14.00 o 
  -7   2   7       93.35      110.74     15.81 o 
  -6   2   7        9.60        9.58      7.53 o 
  -5   2   7     5610.03     5343.35    143.44 o 
  -4   2   7     2502.71     2308.09     44.93 o 
  -3   2   7       61.06       45.56      6.92 o 
  -2   2   7      277.65      282.84     14.57 o 
  -1   2   7    13392.44    14228.63    243.34 o 
   0   2   7     4732.39     5230.32     98.38 o 
   1   2   7       21.51       18.96      4.65 o 
   2   2   7     1836.61     1715.82     35.51 o 
   3   2   7     4162.33     3993.87     68.44 o 
   4   2   7     2263.42     2307.02     64.96 o 
   5   2   7       54.04       83.42     11.15 o 
   6   2   7      283.88      282.78     24.91 o 
   7   2   7       36.28       16.68     15.87 o 
   8   2   7       99.11      146.22     25.54 o 
   9   2   7      384.52      383.72     38.39 o 
  10   2   7      116.36      100.91     31.18 o 
 -12   3   7       69.76      122.79     36.76 o 
 -11   3   7       68.92       98.06     33.93 o 
 -10   3   7      524.29      553.86     47.88 o 
  -9   3   7      445.84      406.07     47.64 o 
  -8   3   7      391.89      367.42     28.01 o 
  -7   3   7      113.09      152.58     26.56 o 
  -6   3   7      221.48      182.78     25.71 o 
  -5   3   7     1738.98     1841.15     40.64 o 
  -4   3   7      216.50      201.85     13.29 o 
  -3   3   7      997.88      941.64     25.00 o 
  -2   3   7     6884.56     7125.47    133.32 o 
  -1   3   7     1757.32     1869.50     43.55 o 
   0   3   7      638.82      737.02     31.31 o 
   1   3   7       76.63      103.16     11.16 o 
   2   3   7     4932.25     4917.80     79.01 o 
   3   3   7     1180.06     1394.95     33.16 o 
   4   3   7     3263.49     3314.20     62.65 o 
   5   3   7     1298.06     1238.08     37.57 o 
   6   3   7      432.87      470.78     32.95 o 
   7   3   7      474.65      484.92     43.22 o 
   8   3   7      624.90      701.57     46.88 o 
   9   3   7       88.34       89.00     24.77 o 
  10   3   7       59.67       30.17     29.32 o 
 -12   4   7      231.60      244.33     38.00 o 
 -11   4   7      370.12      312.37     38.86 o 
 -10   4   7       99.28      107.86     25.88 o 
  -9   4   7      373.35      382.71     36.55 o 
  -8   4   7       91.15       65.58     16.09 o 
  -7   4   7      227.81      253.90     25.98 o 
  -6   4   7       62.38       62.41     13.74 o 
  -5   4   7      106.08      132.34     19.62 o 
  -4   4   7       34.10       30.11      7.02 o 
  -3   4   7      440.63      434.25     19.09 o 
  -2   4   7      897.48      895.50     26.78 o 
  -1   4   7     2118.52     1753.57     42.13 o 
   0   4   7     3365.07     3379.89     87.43 o 
   1   4   7     3239.03     3395.96     72.53 o 
   2   4   7      977.56     1047.60     26.15 o 
   3   4   7        6.04        8.33      5.63 o 
   4   4   7      237.73      273.19     18.45 o 
   5   4   7       88.36       88.99     14.56 o 
   6   4   7      419.15      441.04     32.51 o 
   7   4   7      451.05      484.18     41.83 o 
   8   4   7      425.72      422.03     45.24 o 
   9   4   7       93.15       57.86     23.46 o 
  10   4   7       27.82        0.16     27.90 o 
 -11   5   7       15.87       15.16     23.87 o 
 -10   5   7       42.34       32.11     21.84 o 
  -9   5   7       65.32       59.24     18.90 o 
  -8   5   7      141.76       66.69     23.43 o 
  -7   5   7      105.39      110.08     17.27 o 
  -6   5   7      602.76      694.61     33.58 o 
  -5   5   7      251.66      263.58     16.17 o 
  -4   5   7       20.45       20.65      6.73 o 
  -3   5   7        8.53        7.99      5.88 o 
  -2   5   7      689.90      612.04     31.06 o 
  -1   5   7       72.01       75.61      7.83 o 
   0   5   7     1090.27     1013.04     41.40 o 
   1   5   7       13.10        0.00      7.26 o 
   2   5   7     5255.92     4993.17     81.91 o 
   3   5   7     4220.87     4258.71     80.39 o 
   4   5   7     5607.79     5698.41    104.64 o 
   5   5   7       12.25       10.87      8.77 o 
   6   5   7      323.56      300.89     28.06 o 
   7   5   7       25.75       43.26     17.62 o 
   8   5   7      256.55      241.73     43.52 o 
   9   5   7       27.08       41.41     28.66 o 
  10   5   7       42.37       91.74     38.85 o 
 -11   6   7      318.27      328.55     40.18 o 
 -10   6   7      245.49      308.34     37.01 o 
  -9   6   7      748.42      805.12     52.65 o 
  -8   6   7        8.27       16.93     15.01 o 
  -7   6   7       83.65       69.71     16.98 o 
  -6   6   7      345.23      381.84     26.89 o 
  -5   6   7       85.28       80.59     16.15 o 
  -4   6   7      119.47      130.11     15.72 o 
  -3   6   7     1500.19     1350.85     40.23 o 
  -2   6   7     4998.06     5131.88    101.74 o 
  -1   6   7     2178.66     2023.56     56.51 o 
   0   6   7      181.60      244.94     47.64 o 
   1   6   7     7540.83     7463.12    208.18 o 
   2   6   7      262.84      271.01     17.87 o 
   3   6   7     5107.10     5227.33     96.13 o 
   4   6   7      694.20      656.99     44.82 o 
   5   6   7      171.29      183.28     25.94 o 
   6   6   7      182.21      132.94     24.94 o 
   7   6   7     1384.92     1344.80     70.98 o 
   8   6   7      497.85      559.28     52.41 o 
   9   6   7      264.30      270.01     41.69 o 
  10   6   7      238.45      262.62     43.13 o 
 -11   7   7        0.12       35.01     25.95 o 
 -10   7   7        3.60        0.00     21.38 o 
  -9   7   7      547.61      668.92     43.42 o 
  -8   7   7      665.75      652.25     40.47 o 
  -7   7   7     2070.97     2028.33     60.39 o 
  -6   7   7     4177.83     4190.32     91.74 o 
  -5   7   7     1302.04     1402.61     85.97 o 
  -4   7   7      558.94      653.64     72.52 o 
  -3   7   7      709.08      692.84     30.27 o 
  -2   7   7     4212.48     4357.15     90.95 o 
  -1   7   7       16.66       23.59     10.89 o 
   0   7   7     4253.52     4279.50    138.63 o 
   1   7   7     1492.56     1640.62     71.98 o 
   2   7   7     2088.33     1956.60     80.29 o 
   3   7   7     1908.31     1970.19     57.51 o 
   4   7   7     2428.73     2419.16     67.20 o 
   5   7   7      700.59      610.42     44.36 o 
   6   7   7       71.08       29.91     18.21 o 
   7   7   7      349.70      430.43     64.70 o 
   8   7   7       66.70       84.15     29.41 o 
   9   7   7       73.20       84.44     31.09 o 
 -10   8   7      161.88      234.30     46.45 o 
  -9   8   7      747.22      759.11     46.62 o 
  -8   8   7      697.14      672.42     42.17 o 
  -7   8   7      362.36      380.18     36.91 o 
  -6   8   7      348.73      357.18     31.05 o 
  -5   8   7       22.81       18.05     14.31 o 
  -4   8   7      375.60      473.73     58.88 o 
  -3   8   7     4093.38     3937.52     88.89 o 
  -2   8   7      707.67      777.60     43.31 o 
  -1   8   7      652.48      717.90     86.31 o 
   0   8   7      134.65      152.66     26.71 o 
   1   8   7      441.66      421.17     46.68 o 
   2   8   7      494.56      547.48     46.70 o 
   3   8   7       81.26      110.05     20.98 o 
   4   8   7       52.98       64.14     15.95 o 
   5   8   7     3802.06     3711.79    151.71 o 
   6   8   7     2065.61     2113.40    108.02 o 
   7   8   7     2596.88     2489.00    101.54 o 
   8   8   7     1081.13     1070.04     91.69 o 
   9   8   7      346.65      408.33     51.21 o 
 -10   9   7        0.13       12.92     20.81 o 
  -9   9   7      153.64      166.62     27.19 o 
  -8   9   7      511.81      612.67     51.70 o 
  -7   9   7     2450.00     2467.84     78.50 o 
  -6   9   7     2723.42     2742.54     79.71 o 
  -5   9   7     2109.71     2124.32     65.60 o 
  -4   9   7     7114.82     7056.33    146.37 o 
  -3   9   7      641.45      640.90     41.33 o 
  -2   9   7      111.46      118.30     29.91 o 
  -1   9   7       48.60       49.45     21.30 o 
   0   9   7        9.55        0.00     24.80 o 
   1   9   7        9.87       39.99     19.85 o 
   2   9   7      452.24      406.26     43.00 o 
   3   9   7      766.01      783.21     48.62 o 
   4   9   7     3659.19     3489.73    137.17 o 
   5   9   7      665.60      721.54     52.37 o 
   6   9   7      415.96      401.07     63.72 o 
   7   9   7        1.20        0.00     23.37 o 
   8   9   7      153.73      149.41     47.98 o 
   9   9   7       54.21       13.78     45.15 o 
  -9  10   7      146.76      209.32     38.80 o 
  -8  10   7      486.31      511.14     52.69 o 
  -7  10   7     1278.06     1166.81     62.52 o 
  -6  10   7       77.95       68.62     21.77 o 
  -5  10   7      591.18      541.54     47.22 o 
  -4  10   7     1755.37     1594.83    115.20 o 
  -3  10   7      122.75       84.87     28.05 o 
  -2  10   7      203.54      221.10     37.69 o 
  -1  10   7     2722.11     2673.88    112.01 o 
   0  10   7      828.08      789.29     86.07 o 
   1  10   7       37.83       66.97     23.51 o 
   2  10   7        1.46       32.63     44.03 o 
   3  10   7      188.99      197.56     28.62 o 
   4  10   7      288.21      318.99     47.75 o 
   5  10   7      822.92      789.96     71.77 o 
   6  10   7     1859.10     1842.53    147.14 o 
   7  10   7      746.84      864.81     85.49 o 
   8  10   7      824.56      830.90     87.16 o 
  -9  11   7      256.84      272.99     70.82 o 
  -8  11   7      444.44      546.21     72.51 o 
  -7  11   7      609.17      625.02     72.21 o 
  -6  11   7     1218.60     1126.64     88.52 o 
  -5  11   7      376.91      372.55    129.28 o 
  -4  11   7     1796.33     1776.43    199.76 o 
  -3  11   7     1144.27     1208.54     84.60 o 
  -2  11   7      175.64      172.80     36.10 o 
  -1  11   7       70.32       69.05     35.65 o 
   0  11   7      518.48      463.53     53.15 o 
   1  11   7     1263.10     1227.08    101.60 o 
   2  11   7     2452.33     2480.38    107.26 o 
   3  11   7      589.97      455.46     56.54 o 
   4  11   7       38.97       59.03     40.91 o 
   5  11   7      102.17      130.01     37.89 o 
   6  11   7      419.12      345.11     77.76 o 
   7  11   7       10.74       32.73     37.24 o 
  -8  12   7       28.33       59.03     35.45 o 
  -7  12   7        7.07        0.00     30.76 o 
  -6  12   7        2.79        0.00     27.31 o 
  -5  12   7      309.13      286.51     50.38 o 
  -4  12   7      367.68      363.97     53.60 o 
  -3  12   7      537.73      459.78     57.79 o 
  -2  12   7      489.50      565.73     61.64 o 
  -1  12   7     3335.39     3611.26    218.10 o 
   0  12   7     1264.57     1269.59    100.05 o 
   1  12   7      526.05      636.78     61.85 o 
   2  12   7      236.68      218.03     52.07 o 
   3  12   7      528.06      438.72     56.21 o 
   4  12   7      541.80      684.38     70.67 o 
   5  12   7      210.26      339.38     89.85 o 
   6  12   7      239.56      277.73     53.29 o 
   7  12   7      101.41       93.73     54.99 o 
  -7  13   7      283.68      224.84     50.87 o 
  -6  13   7      132.08      143.99     56.84 o 
  -5  13   7       75.34       62.06     49.08 o 
  -4  13   7      481.51      523.93     64.99 o 
  -3  13   7       70.61       68.94     31.15 o 
  -2  13   7      131.02       80.21     31.93 o 
  -1  13   7        5.05        0.00     33.39 o 
   0  13   7      852.55      885.94     75.44 o 
   1  13   7     1628.74     1518.52     90.91 o 
   2  13   7      215.02      252.07     43.30 o 
   3  13   7      247.25      225.51     46.50 o 
   4  13   7      337.27      272.13     51.72 o 
   5  13   7       79.11       60.36     44.44 o 
   6  13   7        1.12        0.00     35.94 o 
  -6  14   7       46.73       30.29     56.23 o 
  -5  14   7       80.18       99.91     54.47 o 
  -4  14   7      507.47      445.09     62.82 o 
  -3  14   7      798.38      797.43     79.66 o 
  -2  14   7      244.11      316.87     55.02 o 
  -1  14   7      111.31      105.65     56.33 o 
   0  14   7      574.75      526.80     91.81 o 
   1  14   7      911.28     1052.22     83.13 o 
   2  14   7       83.28       15.18     42.25 o 
   3  14   7       20.89       36.41     32.10 o 
   4  14   7       72.84      122.79     42.19 o 
   5  14   7       60.65       14.04     48.05 o 
  -4  15   7        0.87       13.73     38.06 o 
  -3  15   7        0.14       25.46     37.03 o 
  -2  15   7       44.04       33.05     33.08 o 
  -1  15   7      215.18      342.07     56.49 o 
   0  15   7      423.73      424.01     60.49 o 
   1  15   7        1.47       42.21     32.20 o 
   2  15   7        0.78        0.00     41.22 o 
   3  15   7       96.47      143.38     46.63 o 
  -1  16   7        5.74        0.00     33.00 o 
   0  16   7        1.56       48.36     36.84 o 
 -12   0   8      145.27       93.74     42.40 o 
 -11   0   8      823.81      815.78     79.19 o 
 -10   0   8      137.24      186.26     60.59 o 
  -9   0   8     2338.67     2290.20    178.81 o 
  -8   0   8     1146.83     1088.30     72.54 o 
  -7   0   8     5519.88     5411.45    134.22 o 
  -6   0   8     3016.56     3001.91     84.62 o 
  -5   0   8       41.83       46.81     12.79 o 
  -4   0   8     4445.59     4185.08     99.80 o 
  -3   0   8     2053.45     1931.53     64.60 o 
  -2   0   8      112.43      149.67     37.44 o 
  -1   0   8      617.47      636.43     33.32 o 
   0   0   8     3552.34     3972.06    112.80 o 
   1   0   8        3.36       26.34      8.36 o 
   2   0   8     5633.06     5881.80    129.02 o 
   3   0   8     6340.50     6019.92    241.05 o 
   4   0   8     4348.82     3727.66    381.15 o 
   5   0   8     2528.00     2487.24     75.34 o 
   6   0   8     2046.45     1899.63    104.78 o 
   7   0   8     1275.39     1192.58     82.57 o 
   8   0   8     2185.47     2024.73    133.64 o 
   9   0   8     1435.91     1409.50     95.17 o 
  10   0   8      251.24      277.11     53.30 o 
 -12   1   8       48.89       62.14     29.21 o 
 -11   1   8       20.05        0.00     21.22 o 
 -10   1   8      216.80      214.01     30.48 o 
  -9   1   8      175.77      181.02     27.48 o 
  -8   1   8     1155.99      994.09     48.94 o 
  -7   1   8     7888.98     7797.93    143.17 o 
  -6   1   8    15075.53    14655.25    214.02 o 
  -5   1   8     6182.46     6121.90     98.86 o 
  -4   1   8    11678.10    11526.88    182.76 o 
  -3   1   8     3858.58     3555.37     65.63 o 
  -2   1   8       25.16       18.75      7.61 o 
  -1   1   8    14382.70    16104.59    274.80 o 
   0   1   8     3100.51     3216.31     82.89 o 
   1   1   8      995.36      879.34     33.24 o 
   2   1   8       43.76       22.94      6.77 o 
   3   1   8     1055.77     1067.16     27.91 o 
   4   1   8      153.83      145.02     14.42 o 
   5   1   8      518.43      511.13     26.81 o 
   6   1   8     5273.15     5014.16     91.81 o 
   7   1   8      237.11      289.91     30.02 o 
   8   1   8      134.55      136.09     25.28 o 
   9   1   8        0.85       29.13     29.16 o 
  10   1   8       59.77       61.83     26.40 o 
 -12   2   8      173.89      230.78     34.45 o 
 -11   2   8      296.98      345.50     38.38 o 
 -10   2   8     1114.00     1040.25     58.43 o 
  -9   2   8     1499.54     1517.43     65.09 o 
  -8   2   8      671.20      663.76     41.91 o 
  -7   2   8     1361.89     1255.39     80.85 o 
  -6   2   8     1016.47     1023.40     38.98 o 
  -5   2   8        3.36        2.79      6.02 o 
  -4   2   8      187.67      169.09     12.27 o 
  -3   2   8      320.39      325.45     18.09 o 
  -2   2   8     3257.32     2963.12     55.19 o 
  -1   2   8     7601.19     7455.55    136.43 o 
   0   2   8      612.82      551.50     22.48 o 
   1   2   8     6290.32     6391.31    105.42 o 
   2   2   8      276.08      295.35     14.35 o 
   3   2   8      165.33      201.19     13.79 o 
   4   2   8       51.36       57.21      9.34 o 
   5   2   8     1066.80      975.47     31.25 o 
   6   2   8        5.31       12.82      9.09 o 
   7   2   8     1116.97     1056.46     54.22 o 
   8   2   8     1197.71     1187.61     58.50 o 
   9   2   8     1668.29     1641.75     71.11 o 
  10   2   8      724.18      754.08     56.14 o 
 -12   3   8      144.89      144.18     32.74 o 
 -11   3   8       62.61       35.62     24.03 o 
 -10   3   8       44.18       32.28     21.59 o 
  -9   3   8      326.91      393.20     35.85 o 
  -8   3   8      362.90      384.05     44.05 o 
  -7   3   8      996.53      938.00     49.49 o 
  -6   3   8     2021.27     1881.34     56.57 o 
  -5   3   8     3489.30     3416.76     63.84 o 
  -4   3   8     3319.99     3330.66     60.43 o 
  -3   3   8     2104.15     2014.85     43.63 o 
  -2   3   8    23639.95    24399.48    404.53 o 
  -1   3   8     3772.87     3966.25     80.11 o 
   0   3   8      449.20      414.39     36.42 o 
   1   3   8     4142.18     3861.56     87.30 o 
   2   3   8     1766.09     1565.07     33.98 o 
   3   3   8     1811.60     1828.65     40.13 o 
   4   3   8     2119.44     1975.78     44.52 o 
   5   3   8     1438.28     1347.49     44.11 o 
   6   3   8      451.76      539.60     69.41 o 
   7   3   8      109.58      127.57     22.35 o 
   8   3   8       78.24       74.61     22.06 o 
   9   3   8      155.72      213.94     57.96 o 
  10   3   8        1.95        0.00     27.23 o 
 -12   4   8      120.72      146.48     33.71 o 
 -11   4   8      219.95      217.74     40.20 o 
 -10   4   8      362.39      364.09     37.60 o 
  -9   4   8      615.80      590.64     43.40 o 
  -8   4   8       26.87       18.41     13.50 o 
  -7   4   8       31.85       27.12     10.96 o 
  -6   4   8      361.55      342.71     23.97 o 
  -5   4   8     1287.94     1464.07     36.44 o 
  -4   4   8     5183.67     5157.89     85.86 o 
  -3   4   8     5205.29     5444.09     95.49 o 
  -2   4   8    10020.45     9814.45    173.45 o 
  -1   4   8    12814.71    12991.74    269.91 o 
   0   4   8     3862.67     4091.54    103.10 o 
   1   4   8    13382.32    13557.94    238.52 o 
   2   4   8     2444.70     2485.87     47.43 o 
   3   4   8       52.52       45.74      8.18 o 
   4   4   8        0.13       11.68      7.01 o 
   5   4   8       58.78       56.33     11.43 o 
   6   4   8      319.20      283.43     29.85 o 
   7   4   8     1364.37     1303.41     56.08 o 
   8   4   8      185.53      194.23     27.56 o 
   9   4   8      272.10      293.55     51.92 o 
  10   4   8      232.45      237.56     42.40 o 
 -11   5   8      201.19      151.83     41.23 o 
 -10   5   8       12.09       21.85     20.86 o 
  -9   5   8      436.80      448.06     33.44 o 
  -8   5   8       39.44       30.63     15.17 o 
  -7   5   8      314.79      295.43     25.18 o 
  -6   5   8       22.32       44.19     14.22 o 
  -5   5   8     1315.04     1268.79     34.03 o 
  -4   5   8      527.10      530.48     23.57 o 
  -3   5   8      192.03      206.35     14.50 o 
  -2   5   8      823.74      951.69     38.66 o 
  -1   5   8     2120.22     2135.65     51.39 o 
   0   5   8     1641.64     1737.12     58.62 o 
   1   5   8      635.92      525.45     33.73 o 
   2   5   8     1379.89     1425.65     32.34 o 
   3   5   8      349.92      383.36     18.64 o 
   4   5   8     4539.99     4531.16     88.42 o 
   5   5   8     2122.30     1950.53     56.25 o 
   6   5   8        5.18        0.00     14.38 o 
   7   5   8      229.57      244.85     33.23 o 
   8   5   8      112.48      143.89     31.68 o 
   9   5   8       12.23        0.22     24.92 o 
  10   5   8      141.14      168.78     37.17 o 
 -11   6   8       39.60       60.13     26.85 o 
 -10   6   8       10.46       18.45     22.38 o 
  -9   6   8      654.68      621.77     46.02 o 
  -8   6   8      136.49      140.45     21.98 o 
  -7   6   8      511.37      548.44     34.14 o 
  -6   6   8        3.22       26.37     12.81 o 
  -5   6   8      365.86      349.39     25.93 o 
  -4   6   8       47.78       35.82     11.53 o 
  -3   6   8     2295.84     2169.52     49.15 o 
  -2   6   8     2266.29     2229.46     53.06 o 
  -1   6   8      453.65      421.59     40.88 o 
   0   6   8     2419.05     2514.75     77.02 o 
   1   6   8     7040.02     7367.02    171.94 o 
   2   6   8     4713.01     4809.11    102.48 o 
   3   6   8     2543.62     2181.64     60.13 o 
   4   6   8      157.11      146.44     27.58 o 
   5   6   8       11.14       18.10     15.58 o 
   6   6   8        5.41        0.00     16.40 o 
   7   6   8       31.02        4.80     20.87 o 
   8   6   8      456.74      468.65     48.30 o 
   9   6   8      265.30      264.17     41.64 o 
 -11   7   8      186.94      194.72     35.65 o 
 -10   7   8      166.53      225.83     34.34 o 
  -9   7   8      872.33      894.14     76.62 o 
  -8   7   8      132.96      166.45     24.33 o 
  -7   7   8      191.17      227.92     33.87 o 
  -6   7   8      125.55      163.48     24.66 o 
  -5   7   8      399.38      388.10     28.35 o 
  -4   7   8        7.16        3.06     14.40 o 
  -3   7   8       11.14       20.40      9.23 o 
  -2   7   8     1977.40     2049.52     51.80 o 
  -1   7   8      643.75      610.32     56.43 o 
   0   7   8      376.41      389.99     52.89 o 
   1   7   8       11.96        5.02     14.55 o 
   2   7   8     1313.33     1437.63     68.26 o 
   3   7   8     3609.96     3561.16     86.04 o 
   4   7   8     1057.44     1058.33     43.50 o 
   5   7   8     1940.57     1913.56     92.78 o 
   6   7   8     1864.91     1752.50    106.72 o 
   7   7   8      659.47      649.71     69.66 o 
   8   7   8       55.68       68.40     26.27 o 
   9   7   8      276.49      251.66     41.64 o 
 -10   8   8        7.26        0.00     22.32 o 
  -9   8   8      544.66      507.32     40.95 o 
  -8   8   8       53.12       66.86     20.32 o 
  -7   8   8       11.93       11.61     16.06 o 
  -6   8   8      667.89      686.10     55.49 o 
  -5   8   8      466.43      471.82     37.62 o 
  -4   8   8      346.16      312.24     25.60 o 
  -3   8   8      494.02      495.92     34.27 o 
  -2   8   8      361.95      340.51     27.27 o 
  -1   8   8     1056.53      964.23     64.51 o 
   0   8   8       18.69        2.33     18.96 o 
   1   8   8      570.81      578.28     50.94 o 
   2   8   8     1952.00     1982.01     89.13 o 
   3   8   8     1517.25     1399.29     59.69 o 
   4   8   8     1485.40     1328.37     51.06 o 
   5   8   8     2327.14     2104.55     83.55 o 
   6   8   8      375.89      422.71     43.40 o 
   7   8   8       14.28       17.18     29.70 o 
   8   8   8        1.45        0.00     30.55 o 
   9   8   8        8.87        0.00     27.49 o 
 -10   9   8        2.12        0.00     21.97 o 
  -9   9   8        0.07       41.47     24.46 o 
  -8   9   8       12.62       32.64     24.69 o 
  -7   9   8        1.91       26.06     22.07 o 
  -6   9   8      221.30      213.57     31.15 o 
  -5   9   8      934.90      893.70     74.64 o 
  -4   9   8      380.68      377.29     47.16 o 
  -3   9   8      562.30      472.30     87.00 o 
  -2   9   8       74.75      109.92     28.39 o 
  -1   9   8      531.77      608.80     55.53 o 
   0   9   8     1059.55     1061.69     99.92 o 
   1   9   8      660.99      787.68     59.54 o 
   2   9   8     1408.96     1337.16     70.07 o 
   3   9   8      769.36      771.67     67.02 o 
   4   9   8       24.97       12.23     23.87 o 
   5   9   8      111.71      139.84     37.55 o 
   6   9   8      280.59      357.80     92.60 o 
   7   9   8      212.05      265.74     50.97 o 
   8   9   8        1.61       15.61     31.64 o 
  -9  10   8      141.19      138.16     44.08 o 
  -8  10   8        4.18        0.00     32.43 o 
  -7  10   8      110.88      109.80     39.16 o 
  -6  10   8       24.33        3.86     26.04 o 
  -5  10   8      156.79      180.29     38.93 o 
  -4  10   8      199.75      195.57     39.25 o 
  -3  10   8      257.67      294.81     42.95 o 
  -2  10   8       73.61      101.85     29.37 o 
  -1  10   8       28.00       83.83     26.79 o 
   0  10   8       32.57       42.52     32.22 o 
   1  10   8      175.08      117.40     28.88 o 
   2  10   8       54.91       32.81     22.06 o 
   3  10   8      559.56      540.07     44.51 o 
   4  10   8      144.44      154.44     38.30 o 
   5  10   8      860.90      804.29     75.06 o 
   6  10   8      208.78      200.42     45.26 o 
   7  10   8      519.96      531.91     70.87 o 
   8  10   8        5.85        4.74     39.81 o 
  -9  11   8       45.21       27.25     35.14 o 
  -8  11   8        7.04       15.30     35.09 o 
  -7  11   8        4.05        0.00     27.51 o 
  -6  11   8        4.33       54.66     32.20 o 
  -5  11   8       12.49       17.01     25.51 o 
  -4  11   8      156.18      135.13     35.84 o 
  -3  11   8      130.78      141.79     35.68 o 
  -2  11   8       58.50       77.55     29.33 o 
  -1  11   8      148.41      177.32     37.20 o 
   0  11   8      861.36      790.02     66.90 o 
   1  11   8      469.43      489.85     53.84 o 
   2  11   8        0.11       29.44     24.90 o 
   3  11   8      246.79      185.17     39.37 o 
   4  11   8      432.87      343.22    103.14 o 
   5  11   8       11.85       56.05     54.37 o 
   6  11   8       27.99       51.82     38.16 o 
   7  11   8        0.48       17.45     39.32 o 
  -8  12   8       24.51       30.49     37.67 o 
  -7  12   8        0.50        3.28     32.02 o 
  -6  12   8       20.65       19.33     29.11 o 
  -5  12   8        7.12        0.00     27.31 o 
  -4  12   8      176.93      163.45     40.91 o 
  -3  12   8        0.26        0.00     20.61 o 
  -2  12   8       23.31       52.41     27.82 o 
  -1  12   8      400.80      452.86     56.01 o 
   0  12   8     1143.91     1046.38     78.66 o 
   1  12   8      320.33      301.79     46.84 o 
   2  12   8       43.40       40.95     52.00 o 
   3  12   8      432.52      499.98     61.42 o 
   4  12   8      265.70      265.00     49.99 o 
   5  12   8       13.44       12.28     37.20 o 
   6  12   8       16.36       21.92     37.95 o 
  -7  13   8        0.41        7.31     33.00 o 
  -6  13   8      292.92      461.30     64.51 o 
  -5  13   8      332.92      315.95     87.79 o 
  -4  13   8        2.23       16.52     27.19 o 
  -3  13   8      468.37      472.28     61.65 o 
  -2  13   8      242.04      261.15     70.21 o 
  -1  13   8       59.91       46.64     41.22 o 
   0  13   8        5.46        0.00     25.86 o 
   1  13   8      400.08      401.26     53.80 o 
   2  13   8      502.67      539.49     60.11 o 
   3  13   8      288.52      352.69     55.45 o 
   4  13   8       83.76       27.15     31.71 o 
   5  13   8       11.65       20.56     35.43 o 
  -6  14   8      217.56      303.23     58.08 o 
  -5  14   8      255.36      251.64     53.22 o 
  -4  14   8        2.15        0.00     31.89 o 
  -3  14   8       27.28       59.66     37.30 o 
  -2  14   8      389.87      411.25     96.21 o 
  -1  14   8      438.71      558.58    135.26 o 
   0  14   8      134.75      258.25     46.82 o 
   1  14   8      407.34      408.30     56.72 o 
   2  14   8      104.99       48.70     46.85 o 
   3  14   8       48.85       51.99     35.14 o 
   4  14   8       12.65       27.86     38.20 o 
  -4  15   8       67.85       75.65     43.21 o 
  -3  15   8      166.75      215.09     52.30 o 
  -2  15   8       31.44       82.27     38.54 o 
  -1  15   8       51.95       73.39     39.86 o 
   0  15   8      183.74      183.45     45.66 o 
   1  15   8      179.51      183.89     45.24 o 
   2  15   8      414.81      331.24     80.72 o 
 -12   1   9       53.85       78.43     30.10 o 
 -11   1   9      404.31      468.75     43.33 o 
 -10   1   9      239.53      229.10     47.06 o 
  -9   1   9      180.18      174.91     27.23 o 
  -8   1   9      136.96      148.53     22.94 o 
  -7   1   9      447.53      478.70     33.09 o 
  -6   1   9      112.70       99.10     12.03 o 
  -5   1   9      750.98      827.26     32.69 o 
  -4   1   9      152.52      164.97     14.32 o 
  -3   1   9      660.20      792.51     25.31 o 
  -2   1   9       99.55       61.85     18.32 o 
  -1   1   9     1667.60     1792.13     48.39 o 
   0   1   9     1210.42     1258.69     29.81 o 
   1   1   9      325.72      363.49     16.23 o 
   2   1   9     1098.58     1084.77     29.70 o 
   3   1   9      771.67      728.05     26.22 o 
   4   1   9      413.25      362.40     31.55 o 
   5   1   9      376.31      351.93     28.07 o 
   6   1   9      303.26      308.04     31.55 o 
   7   1   9      378.55      392.65     29.98 o 
   8   1   9      109.14      116.39     26.56 o 
   9   1   9       27.64       50.06     22.87 o 
  10   1   9        6.54        0.00     24.18 o 
 -12   2   9        0.34        0.00     24.01 o 
 -11   2   9      284.37      258.32     34.52 o 
 -10   2   9        9.94       32.37     21.00 o 
  -9   2   9     1234.75     1249.48     59.29 o 
  -8   2   9      249.30      284.93     29.32 o 
  -7   2   9       15.69        8.35     10.90 o 
  -6   2   9       18.71       21.65      8.47 o 
  -5   2   9        5.19        0.58      6.30 o 
  -4   2   9     1875.51     1841.77     39.68 o 
  -3   2   9     8179.33     8378.69    152.32 o 
  -2   2   9     8139.84     8815.19    141.10 o 
  -1   2   9     1096.95     1244.84     35.28 o 
   0   2   9     1819.92     1651.63     41.83 o 
   1   2   9      287.36      241.91     13.71 o 
   2   2   9      164.40      182.25     12.50 o 
   3   2   9     4188.25     3963.68     69.97 o 
   4   2   9     4595.02     4583.31     81.05 o 
   5   2   9      308.24      321.58     22.70 o 
   6   2   9      220.03      222.06     21.28 o 
   7   2   9       36.00       29.06     16.81 o 
   8   2   9       20.93       13.83     18.99 o 
   9   2   9        0.12        0.00     23.93 o 
  10   2   9        2.82       13.77     24.43 o 
 -12   3   9      299.79      355.98     42.68 o 
 -11   3   9      387.49      523.63     48.38 o 
 -10   3   9      606.85      623.24     64.45 o 
  -9   3   9     1041.57     1016.07     53.94 o 
  -8   3   9      498.94      473.69     31.55 o 
  -7   3   9      279.02      266.00     22.53 o 
  -6   3   9      916.87      886.32     45.01 o 
  -5   3   9      206.93      243.77     16.33 o 
  -4   3   9      202.68      181.14     13.35 o 
  -3   3   9       52.64       57.63      9.87 o 
  -2   3   9      143.86      125.45     13.11 o 
  -1   3   9     2687.00     2529.70     57.52 o 
   0   3   9       41.27       41.33     11.96 o 
   1   3   9      110.26      116.56      9.03 o 
   2   3   9      665.06      664.16     21.50 o 
   3   3   9     2879.89     2729.82     53.70 o 
   4   3   9     1570.11     1461.67     37.51 o 
   5   3   9        6.02       12.33      8.91 o 
   6   3   9       52.06       30.97     15.19 o 
   7   3   9      187.62      237.31     27.81 o 
   8   3   9       56.89        9.62     18.49 o 
   9   3   9       85.75      102.61     32.24 o 
  10   3   9      129.79       80.71     35.01 o 
 -11   4   9        2.69       14.49     22.55 o 
 -10   4   9       27.60       65.16     23.02 o 
  -9   4   9      104.48      126.77     24.53 o 
  -8   4   9       22.13       12.44     13.78 o 
  -7   4   9        0.81        5.56     10.81 o 
  -6   4   9      564.80      523.11     29.16 o 
  -5   4   9        0.38       17.19      7.75 o 
  -4   4   9       20.04       24.08      8.11 o 
  -3   4   9     1949.43     2032.99     45.13 o 
  -2   4   9    11184.46    11643.25    208.38 o 
  -1   4   9     1385.15     1428.73     51.23 o 
   0   4   9     5107.72     5001.66    122.72 o 
   1   4   9     1362.37     1227.32     35.92 o 
   2   4   9      710.45      650.92     37.51 o 
   3   4   9     1353.39     1328.44     33.75 o 
   4   4   9      531.52      603.04     25.77 o 
   5   4   9       73.69       78.04     13.24 o 
   6   4   9      205.49      211.68     28.41 o 
   7   4   9      551.55      518.96     46.25 o 
   8   4   9       54.42       43.48     24.89 o 
   9   4   9        0.65        0.00     24.47 o 
  10   4   9        3.19       36.06     29.45 o 
 -11   5   9      398.55      401.21     49.05 o 
 -10   5   9      211.90      226.29     32.56 o 
  -9   5   9       98.39      136.72     22.54 o 
  -8   5   9      497.16      478.26     49.10 o 
  -7   5   9      298.54      288.05     24.69 o 
  -6   5   9      927.58      909.87     38.15 o 
  -5   5   9       29.74       44.27      9.25 o 
  -4   5   9      225.66      229.40     16.68 o 
  -3   5   9     3616.81     3601.64     69.94 o 
  -2   5   9      713.41      695.13     22.06 o 
  -1   5   9       80.74       69.98     14.58 o 
   0   5   9      200.25      174.31     24.65 o 
   1   5   9     2244.02     2051.44     67.13 o 
   2   5   9     2252.34     2141.29     50.98 o 
   3   5   9     2745.54     2805.68     63.86 o 
   4   5   9      292.72      303.68     27.65 o 
   5   5   9      265.41      309.17     26.49 o 
   6   5   9       40.90        7.42     17.21 o 
   7   5   9      192.14      214.36     40.73 o 
   8   5   9     1640.68     1493.59    125.40 o 
   9   5   9      380.48      441.60     64.84 o 
 -11   6   9      253.50      241.39     36.54 o 
 -10   6   9      107.17       94.23     25.85 o 
  -9   6   9       46.76       26.20     18.85 o 
  -8   6   9      498.32      553.85     36.35 o 
  -7   6   9      843.89      853.27     41.15 o 
  -6   6   9      950.59     1010.99     40.36 o 
  -5   6   9        2.84       17.50     11.63 o 
  -4   6   9      711.59      689.54     27.67 o 
  -3   6   9      506.22      546.66     23.48 o 
  -2   6   9     3488.34     3360.61     74.06 o 
  -1   6   9     3079.49     2770.04     64.84 o 
   0   6   9     5798.19     5687.59    141.35 o 
   1   6   9     1777.28     1727.45     62.11 o 
   2   6   9     2784.00     2702.68     61.61 o 
   3   6   9     1174.08     1206.89     43.35 o 
   4   6   9       19.22       20.21     11.81 o 
   5   6   9      635.61      663.68     45.81 o 
   6   6   9      308.38      332.32     64.35 o 
   7   6   9       95.70       64.14     22.09 o 
   8   6   9      257.24      371.33     45.54 o 
   9   6   9       71.77       18.66     27.62 o 
 -11   7   9        6.44        0.00     33.36 o 
 -10   7   9      238.79      236.11     33.98 o 
  -9   7   9        3.47        7.64     18.98 o 
  -8   7   9      224.90      237.31     26.84 o 
  -7   7   9      148.00      165.93     21.73 o 
  -6   7   9       19.41       18.26     14.96 o 
  -5   7   9     1271.56     1217.21     46.38 o 
  -4   7   9     1883.70     1812.19     53.26 o 
  -3   7   9     1686.95     1791.41     49.80 o 
  -2   7   9     1411.21     1510.44     73.49 o 
  -1   7   9     2376.56     2363.89     96.00 o 
   0   7   9      947.21      978.61     59.91 o 
   1   7   9       77.00       59.94     21.51 o 
   2   7   9      281.12      314.17     68.21 o 
   3   7   9      185.06      150.42     24.46 o 
   4   7   9      972.46      988.07     52.94 o 
   5   7   9     2437.23     2386.04    109.22 o 
   6   7   9      974.65     1092.26     82.77 o 
   7   7   9      539.28      586.03    132.44 o 
   8   7   9      583.00      709.29     77.02 o 
   9   7   9      180.75      185.21     48.49 o 
 -10   8   9      102.88      127.22     33.68 o 
  -9   8   9      288.09      287.89     36.08 o 
  -8   8   9      923.04      932.04     56.13 o 
  -7   8   9     1704.86     1681.02     73.52 o 
  -6   8   9      505.00      489.80     43.18 o 
  -5   8   9      400.12      438.12     38.54 o 
  -4   8   9      218.76      255.37     40.68 o 
  -3   8   9        0.78       20.01     19.03 o 
  -2   8   9      153.27      145.34     30.22 o 
  -1   8   9        6.47        5.57     23.25 o 
   0   8   9       20.91       29.25     18.32 o 
   1   8   9      580.51      662.23     64.47 o 
   2   8   9     1918.39     1938.71     86.23 o 
   3   8   9     3903.58     3761.62    120.87 o 
   4   8   9     1060.40     1073.97     56.96 o 
   5   8   9       62.78      117.91     43.31 o 
   6   8   9       35.42       65.57     31.11 o 
   7   8   9      845.38      843.34     79.57 o 
   8   8   9      570.73      627.68     73.58 o 
 -10   9   9        2.06        0.00     23.39 o 
  -9   9   9       60.85       55.03     31.04 o 
  -8   9   9       33.29       16.60     24.57 o 
  -7   9   9      452.92      520.21     62.50 o 
  -6   9   9     1139.66     1017.06     81.11 o 
  -5   9   9     1666.68     1507.01     89.73 o 
  -4   9   9     1536.01     1327.70     85.10 o 
  -3   9   9      840.87      917.55     69.90 o 
  -2   9   9     1355.68     1253.78     83.60 o 
  -1   9   9     1648.64     1533.68     80.19 o 
   0   9   9     1785.84     1679.38     83.94 o 
   1   9   9     1507.18     1516.42     77.30 o 
   2   9   9     1040.32     1054.04     92.81 o 
   3   9   9       23.52       44.15     19.78 o 
   4   9   9      400.11      402.68     51.37 o 
   5   9   9     1271.39     1217.03     88.21 o 
   6   9   9     1962.34     2011.54    112.97 o 
   7   9   9      360.87      250.97     63.82 o 
   8   9   9        0.74        0.00     32.46 o 
  -9  10   9      291.20      446.70     81.13 o 
  -8  10   9      577.15      588.25     80.96 o 
  -7  10   9      327.92      307.29     52.68 o 
  -6  10   9      448.48      407.51     56.02 o 
  -5  10   9       18.58       18.95     28.78 o 
  -4  10   9      291.01      306.27     64.23 o 
  -3  10   9      258.98      205.79     38.28 o 
  -2  10   9       99.59      118.04     31.05 o 
  -1  10   9       89.62       84.90     27.86 o 
   0  10   9     1846.57     1832.82    126.88 o 
   1  10   9      665.97      595.51    129.83 o 
   2  10   9      105.41      136.25     52.59 o 
   3  10   9      625.95      715.31     51.47 o 
   4  10   9      722.98      718.21     87.31 o 
   5  10   9        2.07       19.29     28.52 o 
   6  10   9      460.64      453.61     62.76 o 
   7  10   9      534.16      452.03    104.28 o 
  -9  11   9       16.77       42.29     33.45 o 
  -8  11   9        5.20        0.00     28.13 o 
  -7  11   9      110.96      119.36     54.58 o 
  -6  11   9     1150.83     1063.47     89.13 o 
  -5  11   9     1089.88     1041.50    112.66 o 
  -4  11   9     1927.38     1931.49    102.59 o 
  -3  11   9     1815.15     1827.44    226.04 o 
  -2  11   9     2293.33     2376.00    218.10 o 
  -1  11   9     2616.78     2382.98    155.21 o 
   0  11   9     1137.61     1221.00     95.72 o 
   1  11   9      919.78      960.23     73.09 o 
   2  11   9       28.10       23.85     24.33 o 
   3  11   9     1189.54     1362.51     93.61 o 
   4  11   9      109.02      113.93     62.51 o 
   5  11   9       45.52       66.21     33.09 o 
   6  11   9      192.07       98.46     54.20 o 
   7  11   9      126.44       67.69     41.71 o 
  -8  12   9        6.27       10.87     35.09 o 
  -7  12   9      106.66      111.45     41.69 o 
  -6  12   9      422.52      389.72     60.38 o 
  -5  12   9      307.09      290.26     51.44 o 
  -4  12   9      164.99      158.99     40.91 o 
  -3  12   9       26.87       10.43     42.38 o 
  -2  12   9       26.26       52.52     29.41 o 
  -1  12   9      597.88      583.31     64.36 o 
   0  12   9     3050.73     2932.24    261.14 o 
   1  12   9     1622.23     1558.02     91.55 o 
   2  12   9       23.97        2.95     33.14 o 
   3  12   9       15.30       39.20     31.59 o 
   4  12   9        6.35        0.00     38.95 o 
   5  12   9        6.08       15.03     42.14 o 
   6  12   9       35.90        7.80     40.44 o 
  -7  13   9       94.41      100.02     39.79 o 
  -6  13   9       44.35       50.66     36.72 o 
  -5  13   9      365.05      343.78     84.97 o 
  -4  13   9     1402.54     1346.72    106.17 o 
  -3  13   9     1336.27     1332.98     99.04 o 
  -2  13   9      961.99      891.87     81.33 o 
  -1  13   9      488.00      411.00     77.07 o 
   0  13   9        0.20        0.00     25.53 o 
   1  13   9        0.57        0.00     25.97 o 
   2  13   9      108.29      161.63     65.64 o 
   3  13   9       32.35       47.20     34.03 o 
   4  13   9        5.65        3.19     34.26 o 
   5  13   9       72.50       96.40     44.10 o 
  -5  14   9      137.94       91.57     44.79 o 
  -4  14   9        0.60        0.00     31.84 o 
  -3  14   9       14.79       39.00     33.38 o 
  -2  14   9       91.65      155.36     42.37 o 
  -1  14   9      594.91      681.98     73.77 o 
   0  14   9      530.14      676.57     72.94 o 
   1  14   9      109.10      108.75     37.05 o 
   2  14   9      174.84      275.81     73.50 o 
   3  14   9      124.61      107.72     41.04 o 
   4  14   9       32.27       29.14     39.66 o 
  -4  15   9      345.09      304.75     60.25 o 
  -3  15   9       39.91       28.66     37.94 o 
  -2  15   9       49.42       46.30     49.46 o 
  -1  15   9       42.84       76.43     48.36 o 
   0  15   9        4.53       43.91     35.70 o 
   1  15   9        0.40       35.03     36.12 o 
   2  15   9       50.46       35.91     38.68 o 
 -12   0  10       12.32        0.00     36.31 o 
 -11   0  10       64.65       45.88     33.01 o 
 -10   0  10       37.49       78.09     32.79 o 
  -9   0  10      690.22      690.85     63.74 o 
  -8   0  10     1754.45     1534.92     80.60 o 
  -7   0  10     5227.34     5350.32    134.72 o 
  -6   0  10     1316.30     1232.68     49.31 o 
  -5   0  10     1942.44     1871.98     59.83 o 
  -4   0  10      374.86      412.74     32.16 o 
  -3   0  10     1275.48     1121.65     39.29 o 
  -2   0  10       50.72       42.88     13.38 o 
  -1   0  10     1636.14     1669.63     62.95 o 
   0   0  10     3569.94     3672.09     86.96 o 
   1   0  10     5796.82     5529.89    123.20 o 
   2   0  10     3206.66     2996.60     91.70 o 
   3   0  10      934.35      874.00     37.12 o 
   4   0  10      468.58      253.88    124.10 o 
   5   0  10     1117.21     1006.28    138.46 o 
   6   0  10       22.15       50.45     19.24 o 
   7   0  10     2900.95     2940.23     96.47 o 
   8   0  10      448.43      483.62    117.78 o 
   9   0  10        8.73        0.00     28.83 o 
  10   0  10      331.66      423.65     63.24 o 
 -12   1  10       60.43       61.41     28.80 o 
 -11   1  10      374.37      381.50     40.73 o 
 -10   1  10        1.07        0.00     21.41 o 
  -9   1  10       14.05        0.00     16.94 o 
  -8   1  10       14.01       32.52     16.59 o 
  -7   1  10        3.09       19.81     11.49 o 
  -6   1  10     3262.06     3054.74     74.70 o 
  -5   1  10     4235.06     3867.15     76.49 o 
  -4   1  10     4571.28     4304.80     73.89 o 
  -3   1  10     4372.77     4236.66     78.19 o 
  -2   1  10     7201.61     6952.52    132.37 o 
  -1   1  10    14068.62    14435.17    252.20 o 
   0   1  10       98.01       73.80      8.60 o 
   1   1  10     3058.29     3026.13     58.70 o 
   2   1  10     1332.08     1287.21     34.00 o 
   3   1  10      944.14      927.80     52.73 o 
   4   1  10      456.82      471.73     24.32 o 
   5   1  10      605.44      591.65     29.94 o 
   6   1  10      608.26      562.25     32.53 o 
   7   1  10        4.99        0.00     14.08 o 
   8   1  10      254.29      314.03     37.56 o 
   9   1  10       13.73       20.26     30.09 o 
  10   1  10       18.98       10.88     32.82 o 
 -12   2  10       33.39       74.83     30.23 o 
 -11   2  10       65.30      118.09     26.53 o 
 -10   2  10       93.17       91.05     24.84 o 
  -9   2  10      189.72      187.17     27.01 o 
  -8   2  10      245.91      266.99     37.51 o 
  -7   2  10     2862.02     2755.96     66.97 o 
  -6   2  10     3449.34     3265.20     64.24 o 
  -5   2  10     3062.08     2914.83     57.33 o 
  -4   2  10     1873.54     1747.27     38.87 o 
  -3   2  10     5860.48     5698.46    110.22 o 
  -2   2  10     1647.37     1750.65     46.16 o 
  -1   2  10      482.32      448.79     21.78 o 
   0   2  10     3562.79     3240.39     70.52 o 
   1   2  10     5536.00     5142.23     89.98 o 
   2   2  10     3036.47     2855.96     58.50 o 
   3   2  10     1853.95     1751.40     40.12 o 
   4   2  10     1004.69      975.68     30.08 o 
   5   2  10        1.68        9.87      8.81 o 
   6   2  10      724.45      815.70     34.51 o 
   7   2  10      599.33      509.67     38.72 o 
   8   2  10      185.09      124.07     32.69 o 
   9   2  10      197.85      198.71     68.45 o 
  10   2  10      299.33      406.33     50.84 o 
 -12   3  10      112.28      115.90     31.41 o 
 -11   3  10        1.13        8.90     22.82 o 
 -10   3  10      399.08      390.58     43.57 o 
  -9   3  10      193.87      255.41     30.35 o 
  -8   3  10       12.65        0.00     11.73 o 
  -7   3  10      595.47      521.39     34.72 o 
  -6   3  10        0.88        0.00      9.07 o 
  -5   3  10       32.75       24.76      8.37 o 
  -4   3  10     1971.02     1768.48     52.12 o 
  -3   3  10     9597.22     8913.11    162.02 o 
  -2   3  10    10121.21    10282.63    187.27 o 
  -1   3  10     6220.64     6341.38    122.28 o 
   0   3  10     2803.63     2639.72     59.92 o 
   1   3  10      112.76      103.63      9.15 o 
   2   3  10      493.75      447.84     18.41 o 
   3   3  10        1.63        4.00      6.56 o 
   4   3  10       12.79        6.99      7.65 o 
   5   3  10      996.70      998.73     39.72 o 
   6   3  10      148.89      164.97     30.23 o 
   7   3  10     1084.74     1011.05     61.43 o 
   8   3  10      455.61      457.94     47.65 o 
   9   3  10      643.26      652.19     75.65 o 
  10   3  10      232.08      319.35     46.45 o 
 -11   4  10       53.28       45.37     23.55 o 
 -10   4  10      302.97      363.57     49.03 o 
  -9   4  10       43.43       40.92     19.91 o 
  -8   4  10      151.19      165.83     21.15 o 
  -7   4  10     1263.63     1106.21     56.24 o 
  -6   4  10       31.47       26.81     11.47 o 
  -5   4  10      413.41      418.75     21.54 o 
  -4   4  10      956.09     1046.33     31.65 o 
  -3   4  10      192.64      201.07     21.93 o 
  -2   4  10     1036.55     1215.53     59.07 o 
  -1   4  10    11630.06    11591.67    248.83 o 
   0   4  10     2559.52     2116.40     67.59 o 
   1   4  10     1200.36     1167.09     56.72 o 
   2   4  10      227.22      198.20     12.95 o 
   3   4  10     1375.68     1260.89     47.25 o 
   4   4  10     1089.98     1018.77     37.65 o 
   5   4  10      458.08      425.28     27.87 o 
   6   4  10     1338.00     1290.45     65.52 o 
   7   4  10       41.40       19.08     21.72 o 
   8   4  10        0.55        0.00     22.98 o 
   9   4  10      207.45      281.42     51.40 o 
 -11   5  10       55.11       86.46     28.33 o 
 -10   5  10      166.71      137.77     28.63 o 
  -9   5  10      410.32      534.29     52.84 o 
  -8   5  10      230.53      231.13     24.63 o 
  -7   5  10        3.18       12.87     13.24 o 
  -6   5  10       30.03       19.96     11.81 o 
  -5   5  10       41.79       32.31     10.37 o 
  -4   5  10       14.13        6.93      7.76 o 
  -3   5  10      589.58      570.15     36.39 o 
  -2   5  10      355.60      392.91     21.50 o 
  -1   5  10      254.09      315.66     28.43 o 
   0   5  10     2360.66     2480.79     77.28 o 
   1   5  10     1167.62     1239.09     50.64 o 
   2   5  10     1640.46     1692.20     44.34 o 
   3   5  10       26.14       41.23     10.64 o 
   4   5  10      330.16      334.80     23.95 o 
   5   5  10      312.57      344.81     45.87 o 
   6   5  10      522.81      607.27     74.77 o 
   7   5  10      496.13      509.96     83.05 o 
   8   5  10     1009.52      953.90     67.24 o 
   9   5  10      690.38      725.04     62.57 o 
 -11   6  10       73.02       97.17     29.34 o 
 -10   6  10      112.42      146.10     31.64 o 
  -9   6  10       23.33       64.96     20.00 o 
  -8   6  10       11.33        0.00     14.75 o 
  -7   6  10      107.36      121.72     18.82 o 
  -6   6  10        5.01        7.01     12.26 o 
  -5   6  10        6.35        6.76     12.15 o 
  -4   6  10      423.18      414.20     42.47 o 
  -3   6  10      495.69      474.65     27.21 o 
  -2   6  10      102.82      140.13     21.48 o 
  -1   6  10      117.97      165.58     22.06 o 
   0   6  10        8.31       27.26     15.49 o 
   1   6  10       53.57       40.52     22.52 o 
   2   6  10     3714.59     3462.09     87.70 o 
   3   6  10     3207.94     3120.74     94.66 o 
   4   6  10      789.90      819.77     49.48 o 
   5   6  10      589.55      519.33     56.17 o 
   6   6  10      332.07      271.49     45.63 o 
   7   6  10      110.74      230.20     74.43 o 
   8   6  10       14.90       11.59     30.91 o 
   9   6  10       25.25        3.76     73.64 o 
 -11   7  10      185.99      224.94     45.91 o 
 -10   7  10      171.52      119.60     63.05 o 
  -9   7  10      858.69      915.42     75.41 o 
  -8   7  10        5.03       29.41     20.20 o 
  -7   7  10       57.10       71.52     20.81 o 
  -6   7  10        0.27       12.73     17.43 o 
  -5   7  10      206.32      235.26     29.58 o 
  -4   7  10      356.55      419.68     34.82 o 
  -3   7  10      361.32      357.36     41.74 o 
  -2   7  10       98.66      122.24     20.75 o 
  -1   7  10      558.55      556.23     40.67 o 
   0   7  10      369.69      400.49     35.51 o 
   1   7  10      407.26      442.17     44.63 o 
   2   7  10     1581.42     1413.12     59.08 o 
   3   7  10       35.19       38.32     17.71 o 
   4   7  10     1768.83     1730.69    112.15 o 
   5   7  10     3560.17     3529.44    140.95 o 
   6   7  10      893.27      952.33     80.33 o 
   7   7  10      292.86      326.89     52.52 o 
   8   7  10      482.25      592.30     71.57 o 
   9   7  10        4.19        2.09     37.78 o 
 -10   8  10        8.46       22.70     34.70 o 
  -9   8  10      809.14      771.92     53.80 o 
  -8   8  10      456.83      541.80     50.76 o 
  -7   8  10        0.60        0.00     21.37 o 
  -6   8  10      177.82      147.40     36.20 o 
  -5   8  10       21.83       73.30     28.51 o 
  -4   8  10      144.37      108.39     28.71 o 
  -3   8  10      584.74      518.61     53.15 o 
  -2   8  10       24.94       12.13     18.74 o 
  -1   8  10        2.21        0.00     17.24 o 
   0   8  10        7.08        0.00     15.20 o 
   1   8  10     3320.24     3005.73    115.99 o 
   2   8  10      488.59      524.35     50.64 o 
   3   8  10     1335.57     1234.75     61.49 o 
   4   8  10      621.26      594.86     45.54 o 
   5   8  10      287.09      314.23     48.69 o 
   6   8  10      496.07      390.25     55.53 o 
   7   8  10       18.62       12.77     49.49 o 
   8   8  10       19.41       38.75     41.53 o 
 -10   9  10       60.39       45.66     30.34 o 
  -9   9  10       67.15       69.22     51.66 o 
  -8   9  10      521.28      533.25     66.06 o 
  -7   9  10       44.91       35.49     31.54 o 
  -6   9  10        7.10        0.00     23.58 o 
  -5   9  10       63.59       90.82     33.64 o 
  -4   9  10       59.89       53.59     26.52 o 
  -3   9  10      204.16      204.14     37.51 o 
  -2   9  10      624.71      592.11     58.11 o 
  -1   9  10      557.61      483.03     52.17 o 
   0   9  10      475.33      432.64     48.15 o 
   1   9  10        6.01       26.17     26.76 o 
   2   9  10       38.45       21.67     21.83 o 
   3   9  10      261.79      330.14     50.97 o 
   4   9  10      512.40      468.57     63.34 o 
   5   9  10      371.83      283.79     49.58 o 
   6   9  10       32.81       81.43     36.44 o 
   7   9  10       19.86        0.00     30.12 o 
   8   9  10      110.43       45.24     75.53 o 
  -9  10  10       72.62      118.39     43.64 o 
  -8  10  10       23.62        7.89     45.68 o 
  -7  10  10        0.01        0.00     28.40 o 
  -6  10  10        0.90       14.30     28.26 o 
  -5  10  10      121.27      170.67     39.67 o 
  -4  10  10      246.49      284.49     68.49 o 
  -3  10  10      208.33      230.15     41.17 o 
  -2  10  10        0.48        0.00     26.82 o 
  -1  10  10      383.20      406.58     50.77 o 
   0  10  10      250.89      292.68     43.94 o 
   1  10  10     1615.15     1516.43    165.00 o 
   2  10  10      232.88      244.16     39.05 o 
   3  10  10      457.55      477.77     49.72 o 
   4  10  10       37.12       35.19     28.67 o 
   5  10  10      176.68      226.52     46.80 o 
   6  10  10      116.56      132.88     67.84 o 
   7  10  10       27.94        0.00     28.42 o 
  -8  11  10      101.31       74.55     39.18 o 
  -7  11  10        1.78       16.92     48.19 o 
  -6  11  10       77.65      115.69     38.67 o 
  -5  11  10      245.21      277.06     48.21 o 
  -4  11  10       60.42       22.58     27.66 o 
  -3  11  10      748.46      642.31     66.05 o 
  -2  11  10      465.98      457.80     55.54 o 
  -1  11  10      129.12      212.73     43.04 o 
   0  11  10      396.42      408.01     85.18 o 
   1  11  10       61.92       49.71     36.58 o 
   2  11  10      292.22      285.57     42.99 o 
   3  11  10        9.14        0.00     51.35 o 
   4  11  10        1.90       19.79     30.58 o 
   5  11  10       71.40       91.83     82.09 o 
   6  11  10       84.73      129.01     42.08 o 
  -8  12  10       11.85        0.00     61.72 o 
  -7  12  10       44.92       25.75     73.06 o 
  -6  12  10       82.19      133.99     42.29 o 
  -5  12  10      113.58      170.92     46.58 o 
  -4  12  10       11.71       28.85     31.71 o 
  -3  12  10      180.12      176.44     40.22 o 
  -2  12  10       97.19       87.79     36.72 o 
  -1  12  10       86.17       57.60     31.96 o 
   0  12  10       49.00       52.96     29.87 o 
   1  12  10       33.21       47.50     29.22 o 
   2  12  10      502.01      451.84     56.62 o 
   3  12  10      195.29      199.98     44.08 o 
   4  12  10      221.15      271.78     49.73 o 
   5  12  10      196.37      194.55     47.55 o 
   6  12  10       21.03       49.06     37.54 o 
  -6  13  10      180.44      143.96     47.36 o 
  -5  13  10      411.26      485.42     65.39 o 
  -4  13  10      257.92      182.47     45.05 o 
  -3  13  10        9.60        0.00     29.75 o 
  -2  13  10       75.64       73.94     63.06 o 
  -1  13  10        2.42        0.00     35.79 o 
   0  13  10      674.24      764.17     93.90 o 
   1  13  10       57.28       91.98     33.65 o 
   2  13  10        1.74        0.00     31.87 o 
   3  13  10       21.58        0.00     30.35 o 
   4  13  10        9.77       24.44     37.07 o 
   5  13  10       40.75       92.17     45.39 o 
  -5  14  10        1.15        0.00     31.60 o 
  -4  14  10       46.33       85.13     40.98 o 
  -3  14  10       83.59      109.52     41.59 o 
  -2  14  10       44.26       77.82     36.88 o 
  -1  14  10      154.67      226.61     48.18 o 
   0  14  10      862.47      763.66     75.97 o 
   1  14  10      383.71      416.71     59.07 o 
   2  14  10        4.83       11.19     33.11 o 
   3  14  10        3.85        0.00     33.57 o 
  -3  15  10       23.47       28.84     37.29 o 
  -2  15  10        1.90       11.75     53.03 o 
  -1  15  10       40.61       40.33     40.23 o 
   0  15  10        2.09        1.98     51.62 o 
   1  15  10        6.62       13.67     34.83 o 
 -12   1  11      118.28       76.10     29.22 o 
 -11   1  11       51.16       92.08     26.17 o 
 -10   1  11       86.06      101.31     24.21 o 
  -9   1  11      300.31      302.39     31.86 o 
  -8   1  11       20.98        0.00     14.35 o 
  -7   1  11       50.71       49.48     13.43 o 
  -6   1  11        3.24        7.66      8.52 o 
  -5   1  11      149.91      138.14     18.20 o 
  -4   1  11       36.39       48.31      9.62 o 
  -3   1  11     5714.54     5592.94     99.24 o 
  -2   1  11        0.99        0.00      6.88 o 
  -1   1  11     4517.89     4880.58     99.73 o 
   0   1  11      269.66      331.33     34.02 o 
   1   1  11       74.72       86.74      8.98 o 
   2   1  11      710.22      846.85     28.02 o 
   3   1  11      320.10      353.09     21.69 o 
   4   1  11      798.52      702.64     27.74 o 
   5   1  11     1913.78     1681.13     50.55 o 
   6   1  11       22.98       21.31     12.43 o 
   7   1  11      358.94      373.66     34.61 o 
   8   1  11      117.01      117.31     28.91 o 
   9   1  11       26.44       10.12     32.76 o 
 -12   2  11        0.42       43.91     29.34 o 
 -11   2  11      182.99      146.81     28.94 o 
 -10   2  11      321.29      327.52     41.87 o 
  -9   2  11      142.18      140.44     24.34 o 
  -8   2  11      937.27      949.31     48.62 o 
  -7   2  11      851.68      885.17     38.06 o 
  -6   2  11     1014.58     1021.54     35.30 o 
  -5   2  11       27.61       37.38      8.70 o 
  -4   2  11     1864.86     2049.11     43.80 o 
  -3   2  11      365.51      401.66     19.37 o 
  -2   2  11      125.66      170.04     15.90 o 
  -1   2  11        1.98        0.22     10.12 o 
   0   2  11     2838.20     2897.48     66.69 o 
   1   2  11      368.46      388.52     16.62 o 
   2   2  11     9041.46     9349.95    154.94 o 
   3   2  11     3772.32     3594.03     66.91 o 
   4   2  11     2063.91     2005.20     50.63 o 
   5   2  11       63.79       51.42     11.47 o 
   6   2  11        4.90       11.35     10.85 o 
   7   2  11      323.34      404.98     32.54 o 
   8   2  11       10.11        5.77     22.86 o 
   9   2  11      169.34      125.74     34.92 o 
 -11   3  11      115.74      119.79     28.65 o 
 -10   3  11      356.44      451.53     64.47 o 
  -9   3  11      271.13      268.89     30.64 o 
  -8   3  11       73.45       77.27     16.48 o 
  -7   3  11      386.96      364.04     41.08 o 
  -6   3  11      802.31      784.76     29.50 o 
  -5   3  11       55.46       53.53      9.79 o 
  -4   3  11      747.81      771.39     27.81 o 
  -3   3  11      753.67      704.36     27.54 o 
  -2   3  11     6467.43     6841.84    133.14 o 
  -1   3  11        3.62        8.21      7.67 o 
   0   3  11      775.52      863.30     29.15 o 
   1   3  11        1.86        7.88      5.28 o 
   2   3  11     1052.07     1132.32     29.67 o 
   3   3  11        9.64        4.28      6.63 o 
   4   3  11     1881.16     1786.94     56.02 o 
   5   3  11     3398.46     3298.95     76.68 o 
   6   3  11      460.94      574.34     39.87 o 
   7   3  11      154.93      149.03     32.81 o 
   8   3  11      381.31      494.91     61.65 o 
   9   3  11      132.16      142.37     36.20 o 
 -11   4  11        0.03       18.79     23.10 o 
 -10   4  11        8.51       10.95     20.47 o 
  -9   4  11       53.17       18.19     18.43 o 
  -8   4  11       25.26       28.59     14.84 o 
  -7   4  11      213.07      209.03     21.62 o 
  -6   4  11      480.70      526.33     29.57 o 
  -5   4  11      478.28      478.38     26.73 o 
  -4   4  11      299.69      309.83     24.90 o 
  -3   4  11        0.64        4.84      5.82 o 
  -2   4  11      304.50      308.39     24.84 o 
  -1   4  11     1387.34     1381.84     52.85 o 
   0   4  11      105.00       71.49     16.13 o 
   1   4  11     1849.96     1633.02     59.33 o 
   2   4  11     2944.32     2969.14     64.49 o 
   3   4  11     1259.32     1168.45     37.55 o 
   4   4  11      359.54      378.59     29.83 o 
   5   4  11      847.37      842.91     38.10 o 
   6   4  11       93.12      126.52     26.14 o 
   7   4  11        7.28        0.00     23.87 o 
   8   4  11      232.11      261.01     39.22 o 
   9   4  11        8.11       13.06     34.25 o 
 -11   5  11        9.16        0.00     23.23 o 
 -10   5  11       11.25       27.41     22.59 o 
  -9   5  11      301.25      304.40     30.71 o 
  -8   5  11       93.35      137.60     21.53 o 
  -7   5  11      853.32      850.00     40.00 o 
  -6   5  11     1010.52     1003.93     39.38 o 
  -5   5  11     1239.53     1197.92     44.27 o 
  -4   5  11      113.51      124.04     16.42 o 
  -3   5  11     2696.22     2755.66     79.64 o 
  -2   5  11     1451.52     1515.97     57.81 o 
  -1   5  11        4.58       20.44     16.43 o 
   0   5  11      128.36      152.76     21.95 o 
   1   5  11        1.65        9.22     14.50 o 
   2   5  11     1818.24     1766.43     56.20 o 
   3   5  11      409.85      378.26     29.97 o 
   4   5  11      453.21      428.17     44.81 o 
   5   5  11       35.18       44.58     20.15 o 
   6   5  11       21.15       25.34     25.66 o 
   7   5  11     1074.47     1199.68     89.55 o 
   8   5  11      757.38      882.91    170.19 o 
   9   5  11      458.36      589.80     70.18 o 
 -11   6  11       35.74       42.47     30.79 o 
 -10   6  11        0.64        0.00     22.98 o 
  -9   6  11       89.19       85.62     24.69 o 
  -8   6  11      141.45      107.80     23.84 o 
  -7   6  11       13.38        0.00     15.43 o 
  -6   6  11      491.76      555.52     42.38 o 
  -5   6  11     1162.38     1230.06     54.97 o 
  -4   6  11      103.32       98.80     15.96 o 
  -3   6  11       23.17       22.00     11.90 o 
  -2   6  11      450.00      443.00     35.98 o 
  -1   6  11     2441.55     2531.98     82.21 o 
   0   6  11     3210.21     3139.04    147.91 o 
   1   6  11      489.77      430.00     43.11 o 
   2   6  11      238.67      266.96     32.44 o 
   3   6  11     2509.99     2285.63     69.75 o 
   4   6  11     2500.42     2545.58    130.69 o 
   5   6  11        9.84        1.76     25.45 o 
   6   6  11      163.42      155.95     37.69 o 
   7   6  11      768.68      728.53     74.68 o 
   8   6  11      223.05      202.73     46.61 o 
   9   6  11       50.77       42.18     32.80 o 
 -10   7  11      297.74      386.08     64.20 o 
  -9   7  11       76.28      133.99     28.32 o 
  -8   7  11      126.53      118.82     26.14 o 
  -7   7  11        3.13       12.01     20.44 o 
  -6   7  11      103.97      117.17     25.39 o 
  -5   7  11      176.05      123.09     30.90 o 
  -4   7  11      699.78      728.72     46.72 o 
  -3   7  11      808.18      741.18     46.85 o 
  -2   7  11      648.90      746.20     79.49 o 
  -1   7  11      416.14      436.88     40.00 o 
   0   7  11     1412.18     1364.99     59.36 o 
   1   7  11     1235.96     1171.65     58.07 o 
   2   7  11        6.16        9.15     15.37 o 
   3   7  11      154.98      117.82     26.83 o 
   4   7  11       11.13        1.80     17.17 o 
   5   7  11        2.55        1.86     25.13 o 
   6   7  11      447.44      438.05     80.58 o 
   7   7  11      360.26      500.09     65.04 o 
   8   7  11       39.28        0.00     33.61 o 
 -10   8  11       37.93       68.66     31.46 o 
  -9   8  11      533.92      598.98     56.81 o 
  -8   8  11      650.60      616.31    105.31 o 
  -7   8  11      686.61      771.14     89.61 o 
  -6   8  11       40.97       24.83     28.22 o 
  -5   8  11        2.32        8.11     23.51 o 
  -4   8  11       51.73       52.31     26.20 o 
  -3   8  11       68.04       53.85     40.25 o 
  -2   8  11      360.28      358.63     45.44 o 
  -1   8  11      402.45      393.46     45.84 o 
   0   8  11      171.90      176.56     34.28 o 
   1   8  11      240.77      203.50     35.19 o 
   2   8  11     1124.10     1085.03     58.78 o 
   3   8  11      624.24      581.83     46.51 o 
   4   8  11     1047.20     1101.89     82.42 o 
   5   8  11      309.33      328.53     49.80 o 
   6   8  11      201.09      285.08     53.58 o 
   7   8  11       14.73        0.00     30.47 o 
   8   8  11       28.33       41.09     33.61 o 
  -9   9  11        1.56       13.10     36.03 o 
  -8   9  11       14.84       41.43     34.67 o 
  -7   9  11        9.88        8.64     28.15 o 
  -6   9  11     1857.77     1657.57     98.34 o 
  -5   9  11     1278.91     1491.62    152.74 o 
  -4   9  11      541.93      545.55     58.85 o 
  -3   9  11        3.01        0.00     19.49 o 
  -2   9  11      281.99      322.37     44.97 o 
  -1   9  11     1135.98     1137.03    110.43 o 
   0   9  11      693.76      803.79     88.89 o 
   1   9  11     1628.05     1678.24     85.94 o 
   2   9  11      123.60      139.68     32.49 o 
   3   9  11      901.42      824.97     55.62 o 
   4   9  11      138.08      140.88     35.21 o 
   5   9  11      330.62      391.29     55.59 o 
   6   9  11      204.01      246.40     51.04 o 
   7   9  11      112.38      135.40     60.31 o 
  -9  10  11       60.15       59.09     37.72 o 
  -8  10  11      242.98      253.09     58.77 o 
  -7  10  11      619.71      659.11     72.08 o 
  -6  10  11      230.58      371.51     56.28 o 
  -5  10  11      495.75      461.44     57.92 o 
  -4  10  11      461.20      450.92     96.51 o 
  -3  10  11      383.19      381.27     95.83 o 
  -2  10  11        6.60        0.00     21.02 o 
  -1  10  11       46.03       67.90     27.96 o 
   0  10  11      212.92      179.98     49.36 o 
   1  10  11        2.41        0.00     19.04 o 
   2  10  11      738.69      814.06     68.58 o 
   3  10  11      231.50      172.67     30.81 o 
   4  10  11       14.44       54.03     31.39 o 
   5  10  11       83.80      118.36     38.53 o 
   6  10  11       88.18      130.86     76.94 o 
   7  10  11       82.31      122.29     40.80 o 
  -8  11  11        3.08        0.00     28.54 o 
  -7  11  11       15.58        0.00     30.37 o 
  -6  11  11       31.21       23.61     37.92 o 
  -5  11  11      769.41      741.21     75.30 o 
  -4  11  11     1392.87     1407.80     97.36 o 
  -3  11  11      410.07      454.34     56.53 o 
  -2  11  11     1360.28     1441.59    133.95 o 
  -1  11  11     2267.52     2351.14    113.73 o 
   0  11  11      641.55      568.46     90.09 o 
   1  11  11       49.07       37.88     26.50 o 
   2  11  11      150.39      116.20     33.86 o 
   3  11  11      411.57      351.39     55.03 o 
   4  11  11       19.22       10.84     29.23 o 
   5  11  11       15.17       33.51     31.46 o 
   6  11  11        2.09       16.66     35.29 o 
  -7  12  11      171.08      184.67    137.35 o 
  -6  12  11      282.51      308.61     55.85 o 
  -5  12  11     1080.08     1073.97     92.51 o 
  -4  12  11     1303.02     1142.94     93.51 o 
  -3  12  11      164.31      147.81    116.99 o 
  -2  12  11       37.80       68.31     38.92 o 
  -1  12  11        6.07        0.00     25.16 o 
   0  12  11      729.26      694.38     68.87 o 
   1  12  11      305.58      365.19     90.13 o 
   2  12  11      141.68      167.37     38.44 o 
   3  12  11       49.16        0.00     30.85 o 
   4  12  11       82.66       79.18     66.50 o 
   5  12  11      196.90      259.97     52.82 o 
  -6  13  11       31.81       13.44     35.41 o 
  -5  13  11       98.69       66.02     37.49 o 
  -4  13  11      101.85      135.68     44.51 o 
  -3  13  11      485.52      532.00     67.55 o 
  -2  13  11      798.50      904.64     83.71 o 
  -1  13  11      621.20      607.73     97.34 o 
   0  13  11      625.57      723.12     74.14 o 
   1  13  11      186.52      204.18     50.22 o 
   2  13  11       62.55       22.01     24.20 o 
   3  13  11       23.23       20.99     35.43 o 
   4  13  11        0.36       20.20     30.62 o 
  -5  14  11      124.52       92.78     44.11 o 
  -4  14  11      264.62      274.34    120.21 o 
  -3  14  11       46.37       27.04     37.44 o 
  -2  14  11       73.03       89.24     46.37 o 
  -1  14  11      165.33      217.25     84.77 o 
   0  14  11      244.72      164.30    120.15 o 
   1  14  11       56.41       59.36     35.19 o 
   2  14  11      195.28      213.76     52.89 o 
   3  14  11      200.62      232.89     58.14 o 
  -2  15  11       15.47        2.82     52.96 o 
  -1  15  11        7.83        0.00     35.02 o 
   0  15  11      145.11      107.41     57.12 o 
 -11   0  12      302.41      360.12    132.48 o 
 -10   0  12      304.16      262.44     44.17 o 
  -9   0  12       23.23       32.59     25.52 o 
  -8   0  12      417.14      410.48     46.95 o 
  -7   0  12      412.12      473.93     40.24 o 
  -6   0  12      468.31      465.29     40.63 o 
  -5   0  12        3.56        7.53      9.58 o 
  -4   0  12      107.26      135.78     17.53 o 
  -3   0  12     1732.74     1395.73     61.34 o 
  -2   0  12       81.67      132.39     39.64 o 
  -1   0  12     1726.86     1838.93     70.88 o 
   0   0  12     5259.67     5695.54    128.89 o 
   1   0  12      129.95      166.30     17.73 o 
   2   0  12    12845.72    12477.74    263.62 o 
   3   0  12     6685.18     6218.60    145.48 o 
   4   0  12      679.34      674.38     40.48 o 
   5   0  12      997.39      648.39    194.64 o 
   6   0  12      129.00      112.42     34.89 o 
   7   0  12     1404.74     1386.98    130.96 o 
   8   0  12      187.21      223.54     46.35 o 
   9   0  12      111.25       30.02     42.32 o 
 -11   1  12      184.13      233.50     33.87 o 
 -10   1  12      328.08      250.85     36.81 o 
  -9   1  12       98.00      123.40     23.38 o 
  -8   1  12        2.03        0.00     14.74 o 
  -7   1  12      256.21      214.07     20.79 o 
  -6   1  12       68.44       79.40     11.87 o 
  -5   1  12      827.95      855.37     28.46 o 
  -4   1  12     1098.80     1017.90     36.19 o 
  -3   1  12      866.86      827.23     33.34 o 
  -2   1  12      666.66      624.59     58.56 o 
  -1   1  12     3228.05     3039.94     95.40 o 
   0   1  12    13348.80    13426.19    212.02 o 
   1   1  12     3757.26     3769.99     66.23 o 
   2   1  12     3701.20     3227.49    115.62 o 
   3   1  12     1555.40     1537.09     42.13 o 
   4   1  12        4.80        8.14      7.48 o 
   5   1  12      549.47      567.66     28.55 o 
   6   1  12      639.95      670.15     36.23 o 
   7   1  12       52.01       60.11     18.74 o 
   8   1  12      377.69      346.87     44.63 o 
   9   1  12       35.81       82.33     34.18 o 
 -11   2  12       41.66       45.71     23.14 o 
 -10   2  12      271.28      239.94     35.51 o 
  -9   2  12       25.12       37.85     18.47 o 
  -8   2  12       39.07       35.34     16.96 o 
  -7   2  12     1226.26     1239.70     43.82 o 
  -6   2  12      342.59      413.59     25.15 o 
  -5   2  12     1789.53     1664.75     40.75 o 
  -4   2  12      775.89      843.59     32.64 o 
  -3   2  12      193.06      244.67     20.52 o 
  -2   2  12     6723.79     6630.00    145.26 o 
  -1   2  12      124.47      157.04     15.66 o 
   0   2  12      524.20      552.01     31.74 o 
   1   2  12     1849.18     1946.56     43.90 o 
   2   2  12      375.41      313.84     17.18 o 
   3   2  12      950.68      872.86     30.99 o 
   4   2  12     1267.14     1270.82     36.45 o 
   5   2  12     1145.49     1056.80     41.74 o 
   6   2  12      738.68      781.44     56.95 o 
   7   2  12       11.94       21.25     18.66 o 
   8   2  12       16.72       13.29     25.14 o 
   9   2  12       47.61       56.87     31.61 o 
 -11   3  12      186.75      200.55     31.73 o 
 -10   3  12       77.71       89.24     24.35 o 
  -9   3  12       17.26       26.07     18.37 o 
  -8   3  12      348.42      393.15     33.19 o 
  -7   3  12      867.83      895.50     84.53 o 
  -6   3  12     1740.13     1609.11     64.05 o 
  -5   3  12      647.15      701.03     27.25 o 
  -4   3  12      775.69      711.31     27.68 o 
  -3   3  12     8051.48     7969.73    154.82 o 
  -2   3  12      926.78      854.32     44.69 o 
  -1   3  12     4993.59     4755.51     99.56 o 
   0   3  12      277.65      312.31     21.51 o 
   1   3  12       45.57       40.76     15.08 o 
   2   3  12       12.95        9.94      9.79 o 
   3   3  12      161.88      190.52     24.77 o 
   4   3  12      340.74      362.83     25.79 o 
   5   3  12     1061.04     1044.02     42.85 o 
   6   3  12       76.13       77.60     20.67 o 
   7   3  12     2884.22     2505.78    116.10 o 
   8   3  12     1238.19     1178.70     90.73 o 
   9   3  12      414.09      418.03     63.28 o 
 -11   4  12        0.36        7.23     31.79 o 
 -10   4  12       26.51       54.76     23.33 o 
  -9   4  12      153.83      219.60     28.68 o 
  -8   4  12       99.02      108.84     24.86 o 
  -7   4  12      605.21      594.19     33.77 o 
  -6   4  12     1120.32     1073.93     60.98 o 
  -5   4  12     2797.44     2708.30    116.79 o 
  -4   4  12     1556.36     1417.94     45.84 o 
  -3   4  12     1148.57     1111.99     38.51 o 
  -2   4  12     2132.34     2008.98     53.89 o 
  -1   4  12     2130.47     2228.37     72.88 o 
   0   4  12     2503.34     2435.42     77.94 o 
   1   4  12      501.10      532.27     60.79 o 
   2   4  12        1.48        5.60     10.86 o 
   3   4  12       38.23       47.15     15.05 o 
   4   4  12     1267.79     1301.14     50.83 o 
   5   4  12     1443.66     1445.40     56.19 o 
   6   4  12       48.05       52.98     23.29 o 
   7   4  12      394.48      385.69     54.27 o 
   8   4  12     1021.76     1011.14    130.31 o 
   9   4  12        3.35       13.63     33.42 o 
 -11   5  12      570.88      566.71     57.55 o 
 -10   5  12      298.50      322.59     44.02 o 
  -9   5  12      450.25      472.10     48.97 o 
  -8   5  12      403.49      440.53     37.36 o 
  -7   5  12      492.00      641.12     41.80 o 
  -6   5  12       86.01       89.76     21.66 o 
  -5   5  12       79.37       81.97     17.09 o 
  -4   5  12      362.98      379.92     26.76 o 
  -3   5  12     1257.67     1182.95     65.98 o 
  -2   5  12      936.75      880.86     48.36 o 
  -1   5  12      777.51      761.35     45.56 o 
   0   5  12       82.20       93.38     19.77 o 
   1   5  12       49.82       53.32     16.16 o 
   2   5  12        1.89        0.83     10.82 o 
   3   5  12     1010.80     1035.68     47.51 o 
   4   5  12      290.28      334.40     31.22 o 
   5   5  12        1.98        8.27     15.17 o 
   6   5  12      790.00      713.44     69.17 o 
   7   5  12      645.17      839.02     77.68 o 
   8   5  12      236.76      219.94     48.64 o 
   9   5  12       67.33       47.08     55.02 o 
 -11   6  12        0.89       13.63     26.60 o 
 -10   6  12       15.18        5.31     26.45 o 
  -9   6  12      300.52      283.83     33.93 o 
  -8   6  12     1009.09     1046.52     56.27 o 
  -7   6  12      611.44      691.11     50.55 o 
  -6   6  12     1543.39     1574.27     67.54 o 
  -5   6  12      328.20      275.71     41.02 o 
  -4   6  12       28.61       24.24     15.06 o 
  -3   6  12       42.69       15.66     16.16 o 
  -2   6  12      197.72      188.41     26.08 o 
  -1   6  12       95.25       86.58     19.05 o 
   0   6  12       67.86       44.78     18.51 o 
   1   6  12       86.52       46.44     18.34 o 
   2   6  12     1769.77     1686.80     97.95 o 
   3   6  12      764.14      809.13     44.92 o 
   4   6  12     1848.07     1851.69     65.03 o 
   5   6  12       70.54       78.53     30.08 o 
   6   6  12       33.89       30.41     28.54 o 
   7   6  12        2.38        0.00     28.88 o 
   8   6  12      221.54      193.90     47.90 o 
 -10   7  12      605.78      667.03     62.43 o 
  -9   7  12     1891.47     2021.64     80.32 o 
  -8   7  12       56.07      123.85     67.66 o 
  -7   7  12        0.99        4.01     24.65 o 
  -6   7  12       21.48       47.82     26.61 o 
  -5   7  12        3.93        0.00     34.76 o 
  -4   7  12       35.97       34.79     15.85 o 
  -3   7  12       45.55       39.46     14.03 o 
  -2   7  12      572.67      550.28     50.22 o 
  -1   7  12       41.49       55.20     18.77 o 
   0   7  12      217.51      222.15     29.47 o 
   1   7  12      204.66      212.31     30.66 o 
   2   7  12      159.34      237.20     32.56 o 
   3   7  12      195.24      169.75     43.91 o 
   4   7  12     1674.14     1685.69     71.60 o 
   5   7  12     2077.70     2035.64    103.99 o 
   6   7  12       29.51       29.11     30.43 o 
   7   7  12        8.74        0.00     53.17 o 
   8   7  12       19.81       33.62     36.13 o 
 -10   8  12       34.85       42.77     36.47 o 
  -9   8  12        5.62       24.61     32.59 o 
  -8   8  12      179.23      187.69     44.71 o 
  -7   8  12      208.81      117.10     36.81 o 
  -6   8  12       60.93       75.48     52.86 o 
  -5   8  12      193.90      202.35     39.73 o 
  -4   8  12      812.48      861.80     70.86 o 
  -3   8  12      652.09      661.79     61.48 o 
  -2   8  12        7.40        3.89     15.49 o 
  -1   8  12      920.78      917.20     56.36 o 
   0   8  12        6.26       26.71     21.82 o 
   1   8  12       18.49        0.00     20.24 o 
   2   8  12       95.19      110.34     24.03 o 
   3   8  12      657.72      733.48     56.43 o 
   4   8  12      273.09      325.68     38.17 o 
   5   8  12      223.08      239.62     46.69 o 
   6   8  12      236.71      172.03     58.05 o 
   7   8  12       71.52       83.48     42.79 o 
  -9   9  12       94.77       33.29     36.42 o 
  -8   9  12       16.20        0.00     32.17 o 
  -7   9  12      294.09      358.96     55.03 o 
  -6   9  12      328.25      426.85     74.09 o 
  -5   9  12      135.60       80.27     73.47 o 
  -4   9  12       12.21       12.02     22.96 o 
  -3   9  12      181.49      138.79     49.87 o 
  -2   9  12        1.85       24.57     23.80 o 
  -1   9  12      382.71      503.79     54.68 o 
   0   9  12      281.41      353.02     66.98 o 
   1   9  12      190.74      194.78     43.76 o 
   2   9  12      112.28      102.18     30.09 o 
   3   9  12        0.03        0.00     18.21 o 
   4   9  12       81.99       66.71     33.49 o 
   5   9  12      144.26      213.65     43.91 o 
   6   9  12      188.73      161.40     45.61 o 
   7   9  12        0.25        0.00     57.43 o 
  -9  10  12       42.45       60.76     35.61 o 
  -8  10  12      142.47      179.19     82.26 o 
  -7  10  12        0.72       34.85     33.02 o 
  -6  10  12        5.39       12.89     28.25 o 
  -5  10  12       22.26       20.15     28.52 o 
  -4  10  12      686.30      628.01     66.12 o 
  -3  10  12      478.17      456.48     57.02 o 
  -2  10  12        5.66        0.00     21.11 o 
  -1  10  12     1589.83     1342.24    112.55 o 
   0  10  12      218.96      229.62     41.21 o 
   1  10  12        1.83        0.00     36.44 o 
   2  10  12        0.23        0.00     19.27 o 
   3  10  12      700.40      651.17     53.17 o 
   4  10  12        0.22       60.21     34.82 o 
   5  10  12       72.79       78.50     35.95 o 
   6  10  12      157.66      174.33     45.20 o 
  -8  11  12      105.26      144.89     40.60 o 
  -7  11  12        3.16       18.38     40.56 o 
  -6  11  12      116.24      103.53     38.00 o 
  -5  11  12       53.97        0.00     34.11 o 
  -4  11  12       28.29       15.11     55.50 o 
  -3  11  12      121.84      182.10     39.95 o 
  -2  11  12      183.08      141.55     38.36 o 
  -1  11  12      366.07      397.15     56.40 o 
   0  11  12       21.22       48.00     27.37 o 
   1  11  12      156.58      123.03     35.51 o 
   2  11  12       39.53       27.59     22.80 o 
   3  11  12        1.07       21.72     28.91 o 
   4  11  12        3.14       35.70     32.95 o 
   5  11  12       90.12      112.91     49.94 o 
   6  11  12      163.75      150.99     43.72 o 
  -7  12  12      156.82      112.42     42.42 o 
  -6  12  12       10.57        4.22     31.39 o 
  -5  12  12       14.94       10.29     49.08 o 
  -4  12  12       24.65        9.07     46.95 o 
  -3  12  12       95.62       55.34     36.41 o 
  -2  12  12      148.43      100.15     37.65 o 
  -1  12  12      292.35      270.90     81.23 o 
   0  12  12        2.86       29.81     39.50 o 
   1  12  12        8.04       41.74     28.46 o 
   2  12  12      103.49      123.79     30.46 o 
   3  12  12       27.71       41.50     33.60 o 
   4  12  12       77.67       82.41     38.40 o 
   5  12  12       45.63       67.28     42.52 o 
  -6  13  12       55.93       50.80     34.50 o 
  -5  13  12       11.24       12.76     43.21 o 
  -4  13  12        0.75        0.00     29.57 o 
  -3  13  12       39.10        6.92     44.55 o 
  -2  13  12       67.56      117.26     38.32 o 
  -1  13  12        0.35       10.27     29.35 o 
   0  13  12       87.09       74.53     38.40 o 
   1  13  12      284.47      242.80     49.51 o 
   2  13  12      623.44      608.93     72.71 o 
   3  13  12       39.35       81.95     39.10 o 
   4  13  12        3.10        2.14     33.15 o 
  -4  14  12      144.54       86.67     46.33 o 
  -3  14  12       30.33       81.79     62.79 o 
  -2  14  12       42.40      104.66     41.35 o 
  -1  14  12      189.20      253.35     52.77 o 
   0  14  12      335.66      264.87     51.87 o 
   1  14  12       35.60       33.39     34.23 o 
   2  14  12       28.55       32.02     34.00 o 
 -11   1  13      105.93       76.47     25.56 o 
 -10   1  13      326.36      329.15     40.16 o 
  -9   1  13     1401.86     1602.64     63.92 o 
  -8   1  13      337.60      361.40     31.61 o 
  -7   1  13      100.39       98.03     15.98 o 
  -6   1  13        0.23        0.00      8.79 o 
  -5   1  13      366.86      372.24     21.08 o 
  -4   1  13      385.13      431.20     23.61 o 
  -3   1  13     1037.71     1018.86     37.41 o 
  -2   1  13     3655.01     3773.08     85.71 o 
  -1   1  13     1341.79     1447.59     44.03 o 
   0   1  13      207.99      200.57     13.21 o 
   1   1  13        3.61        0.00      6.20 o 
   2   1  13       52.01       57.27      9.92 o 
   3   1  13      616.33      603.19     31.55 o 
   4   1  13       44.34       44.72      9.95 o 
   5   1  13     1030.38      952.38     36.62 o 
   6   1  13      168.65      160.17     21.75 o 
   7   1  13      518.45      563.25     44.33 o 
   8   1  13        0.00        0.00     28.48 o 
   9   1  13       27.81       25.91     30.55 o 
 -11   2  13        3.31       28.31     24.01 o 
 -10   2  13        0.45        3.21     28.88 o 
  -9   2  13       73.24       94.57     21.79 o 
  -8   2  13      453.31      419.25     30.78 o 
  -7   2  13     1952.94     1791.59     52.67 o 
  -6   2  13      642.84      702.45     29.28 o 
  -5   2  13      292.16      327.08     19.75 o 
  -4   2  13      673.39      755.87     34.52 o 
  -3   2  13        1.22       11.42      9.88 o 
  -2   2  13     6575.75     6581.06    132.27 o 
  -1   2  13     1525.80     1514.56     45.45 o 
   0   2  13      632.34      702.07     38.23 o 
   1   2  13      723.37      669.24     26.97 o 
   2   2  13      344.53      325.85     21.03 o 
   3   2  13     1781.03     1640.79     73.07 o 
   4   2  13     1363.45     1382.30     44.57 o 
   5   2  13      184.08      205.26     27.69 o 
   6   2  13       52.57       48.68     17.65 o 
   7   2  13       79.45       54.84     31.79 o 
   8   2  13        0.26        9.67     31.57 o 
   9   2  13        0.98        0.00     62.06 o 
 -11   3  13      137.41      191.76     38.06 o 
 -10   3  13      267.33      278.75     38.75 o 
  -9   3  13     1033.27      969.15     53.37 o 
  -8   3  13      324.81      344.62     28.64 o 
  -7   3  13      881.01      826.35     44.66 o 
  -6   3  13     1924.71     1889.76     52.93 o 
  -5   3  13      645.96      554.48     32.69 o 
  -4   3  13     2128.56     2012.78     66.95 o 
  -3   3  13       14.62        6.21     14.63 o 
  -2   3  13      845.13      797.57     48.52 o 
  -1   3  13     4939.77     5276.62    110.07 o 
   0   3  13      314.32      357.75     31.96 o 
   1   3  13       26.38       36.01     11.15 o 
   2   3  13       28.58        8.30      9.96 o 
   3   3  13       60.61       99.59     28.89 o 
   4   3  13       92.49      111.64     23.01 o 
   5   3  13     2200.21     2143.78     69.18 o 
   6   3  13      685.94      709.50     55.04 o 
   7   3  13      307.89      278.80     38.79 o 
   8   3  13       65.33       87.55     38.88 o 
   9   3  13      202.42      240.64     51.28 o 
 -11   4  13       12.07       19.63     27.99 o 
 -10   4  13      176.62      165.54     34.10 o 
  -9   4  13      157.00      193.48     34.02 o 
  -8   4  13      500.61      407.67     58.54 o 
  -7   4  13       69.54      110.29     20.87 o 
  -6   4  13      398.74      375.66     51.16 o 
  -5   4  13      587.71      670.51     36.12 o 
  -4   4  13     1095.60     1121.13     55.37 o 
  -3   4  13     6928.60     6722.98    177.22 o 
  -2   4  13      173.19      191.12     37.00 o 
  -1   4  13        2.13        7.42     13.23 o 
   0   4  13        1.79        5.45     10.53 o 
   1   4  13       14.60       18.80     10.59 o 
   2   4  13     1639.54     1451.23     51.05 o 
   3   4  13       12.88        6.98     13.18 o 
   4   4  13        1.20       29.72     15.36 o 
   5   4  13      338.01      363.64     33.22 o 
   6   4  13       18.23       47.36     24.44 o 
   7   4  13     1157.13     1099.75    235.24 o 
   8   4  13      394.49      404.41     63.99 o 
 -11   5  13      249.32      208.86     40.51 o 
 -10   5  13       28.02       55.89     31.71 o 
  -9   5  13      337.52      349.42     42.99 o 
  -8   5  13      633.77      630.76     44.33 o 
  -7   5  13     1136.58     1200.05     54.15 o 
  -6   5  13     1721.15     1485.67     65.01 o 
  -5   5  13      729.71      658.32     36.19 o 
  -4   5  13      482.42      541.16     40.84 o 
  -3   5  13       44.66       43.62     16.27 o 
  -2   5  13     2534.09     2226.89     76.77 o 
  -1   5  13      987.31     1051.79     51.77 o 
   0   5  13      349.66      317.85     32.46 o 
   1   5  13      914.45      899.60     51.32 o 
   2   5  13      486.71      479.40     34.50 o 
   3   5  13       85.01      122.86     20.43 o 
   4   5  13       66.15       95.49     28.18 o 
   5   5  13       28.37       57.06     19.56 o 
   6   5  13       58.86       90.88     35.50 o 
   7   5  13      306.25      390.31    111.87 o 
   8   5  13      848.29     1075.88     93.14 o 
 -10   6  13      149.66      201.02     38.50 o 
  -9   6  13       12.61       50.97     21.87 o 
  -8   6  13      507.16      507.25     47.12 o 
  -7   6  13       38.33       86.59     31.51 o 
  -6   6  13      377.72      447.78     52.41 o 
  -5   6  13     2934.75     2911.23     94.08 o 
  -4   6  13     3020.59     3044.84     96.53 o 
  -3   6  13     1673.71     1737.48     67.72 o 
  -2   6  13      130.11      119.77     22.50 o 
  -1   6  13      193.46      191.74     27.50 o 
   0   6  13      138.80      149.80     36.75 o 
   1   6  13       76.11       96.05     22.41 o 
   2   6  13       26.66       14.68     14.25 o 
   3   6  13       23.02       35.62     17.01 o 
   4   6  13      691.98      663.51     44.10 o 
   5   6  13      357.93      396.56     52.72 o 
   6   6  13       90.14       88.98     35.66 o 
   7   6  13      377.56      350.10     58.12 o 
   8   6  13      133.03      244.52     50.71 o 
 -10   7  13      212.45      184.09     48.13 o 
  -9   7  13      279.78      264.76     62.03 o 
  -8   7  13      977.86      982.08     84.71 o 
  -7   7  13      199.97      137.81     43.69 o 
  -6   7  13       91.42       62.41     28.63 o 
  -5   7  13       63.00       50.76     30.02 o 
  -4   7  13      173.92      223.66     30.40 o 
  -3   7  13      446.29      464.25     51.65 o 
  -2   7  13      816.86      759.03     50.47 o 
  -1   7  13     1059.57     1082.95     72.83 o 
   0   7  13      182.38      230.10     30.54 o 
   1   7  13     1336.98     1388.30     63.48 o 
   2   7  13     4894.94     4647.73    115.44 o 
   3   7  13      229.51      221.75     27.86 o 
   4   7  13      106.49      103.63     26.33 o 
   5   7  13       20.68        0.00     25.64 o 
   6   7  13        6.62       33.64     33.05 o 
   7   7  13      141.52       87.54     53.17 o 
   8   7  13      295.92      299.33     55.72 o 
 -10   8  13      221.36      250.80     73.43 o 
  -9   8  13        1.74       51.02     35.59 o 
  -8   8  13      100.41       91.93     36.33 o 
  -7   8  13      498.24      535.91     62.59 o 
  -6   8  13     2063.35     2064.05    105.88 o 
  -5   8  13      144.71      115.78     33.71 o 
  -4   8  13       33.17       40.28     18.98 o 
  -3   8  13      411.80      411.72     73.57 o 
  -2   8  13      906.85      908.95     57.35 o 
  -1   8  13     1955.30     1922.01     97.09 o 
   0   8  13      688.58      581.34     58.75 o 
   1   8  13      254.98      309.92     37.33 o 
   2   8  13      446.56      411.29     40.97 o 
   3   8  13       68.35       38.97     31.92 o 
   4   8  13      761.61      756.12     55.63 o 
   5   8  13      676.59      674.92     72.95 o 
   6   8  13        7.87       20.36     33.27 o 
   7   8  13       25.08        5.82     31.18 o 
  -9   9  13      218.08      249.40     52.72 o 
  -8   9  13      138.64      139.30     42.74 o 
  -7   9  13        5.51        0.00     30.12 o 
  -6   9  13      837.42      741.31     74.78 o 
  -5   9  13       98.22      116.82     36.42 o 
  -4   9  13      158.57      165.33     38.71 o 
  -3   9  13      807.87      786.81     71.36 o 
  -2   9  13     1035.32      969.90     76.18 o 
  -1   9  13     2636.07     2398.27    111.06 o 
   0   9  13     3305.11     3309.14    133.69 o 
   1   9  13     3023.45     2648.74    116.36 o 
   2   9  13     1167.45     1127.41     65.64 o 
   3   9  13      417.50      547.31     49.24 o 
   4   9  13       50.40        7.92     30.00 o 
   5   9  13        0.26        6.61     36.30 o 
   6   9  13      117.29      129.10     41.59 o 
   7   9  13       30.36        0.00     31.81 o 
  -8  10  13        4.79        0.00     28.94 o 
  -7  10  13        2.75        6.84     32.77 o 
  -6  10  13      284.58      329.71     54.20 o 
  -5  10  13      937.52      856.71     79.54 o 
  -4  10  13      614.86      629.51     66.74 o 
  -3  10  13      586.94      619.10     64.44 o 
  -2  10  13      385.86      374.30     51.21 o 
  -1  10  13      113.98       90.16     30.91 o 
   0  10  13        7.49        1.59     25.73 o 
   1  10  13       84.97      106.36     32.81 o 
   2  10  13      650.51      619.26     52.12 o 
   3  10  13      714.65      790.68     59.38 o 
   4  10  13      105.13       11.05     30.53 o 
   5  10  13       12.42        0.00     36.82 o 
   6  10  13      100.24      161.78     91.88 o 
  -8  11  13       20.03       15.77     33.73 o 
  -7  11  13      106.52       48.33     53.41 o 
  -6  11  13      260.95      290.97     53.42 o 
  -5  11  13      116.30       70.21     33.72 o 
  -4  11  13      420.92      398.33     56.56 o 
  -3  11  13     1335.20     1069.13    124.95 o 
  -2  11  13      628.97      652.37    133.44 o 
  -1  11  13     1511.92     1530.94     96.47 o 
   0  11  13     2698.75     2679.74    238.81 o 
   1  11  13      348.25      395.36     67.32 o 
   2  11  13      300.69      274.87     38.12 o 
   3  11  13      720.31      768.15     77.71 o 
   4  11  13       49.45       94.46     37.48 o 
   5  11  13      119.59       29.08     33.97 o 
  -7  12  13       13.82        0.00     28.77 o 
  -6  12  13      408.17      406.82     64.47 o 
  -5  12  13      465.55      599.19     75.25 o 
  -4  12  13      619.28      655.86     74.49 o 
  -3  12  13      445.77      451.07     61.93 o 
  -2  12  13      263.52      248.45     48.12 o 
  -1  12  13        4.44       10.17     37.51 o 
   0  12  13       50.52       46.37     32.09 o 
   1  12  13       27.61       17.31     28.81 o 
   2  12  13      197.92      192.58     35.71 o 
   3  12  13       92.88      196.33     61.31 o 
   4  12  13       15.17        6.89     33.57 o 
  -5  13  13       61.51       54.28     36.16 o 
  -4  13  13        0.09       37.17     42.62 o 
  -3  13  13       95.83      158.76     43.42 o 
  -2  13  13      151.03      121.97     42.61 o 
  -1  13  13      210.39      385.59    140.75 o 
   0  13  13      327.24      395.44     58.98 o 
   1  13  13      258.08      295.76     52.04 o 
   2  13  13      319.74      315.04     56.20 o 
   3  13  13      145.28      253.67     51.33 o 
  -3  14  13        4.39        5.00     32.15 o 
  -2  14  13        8.24       35.35     34.12 o 
  -1  14  13        8.12        2.96     34.21 o 
   0  14  13       82.30       85.56     39.72 o 
   1  14  13       40.29        0.00     34.44 o 
 -11   0  14      784.52      899.82    114.79 o 
 -10   0  14      278.15      225.34     43.88 o 
  -9   0  14        0.67       15.21     26.43 o 
  -8   0  14        1.88        0.00     20.79 o 
  -7   0  14       49.14       66.31     22.27 o 
  -6   0  14     3358.67     3425.30     98.48 o 
  -5   0  14      626.61      652.72     39.09 o 
  -4   0  14     1487.84     1468.69     68.69 o 
  -3   0  14     1818.79     1635.26     71.51 o 
  -2   0  14     6287.61     5655.38    168.22 o 
  -1   0  14     3492.28     3250.00    110.64 o 
   0   0  14     5615.40     5587.00    130.36 o 
   1   0  14     1773.08     1545.14     75.58 o 
   2   0  14       24.50       40.31     16.14 o 
   3   0  14      889.71      856.70     41.78 o 
   4   0  14     3180.35     3077.82     92.48 o 
   5   0  14       79.17       85.17     22.09 o 
   6   0  14      202.63      133.71     51.98 o 
   7   0  14       31.71       74.19     45.61 o 
   8   0  14      315.29      262.07     70.41 o 
 -11   1  14        1.82       21.60     27.87 o 
 -10   1  14       49.30       47.27     21.36 o 
  -9   1  14       42.14       35.52     32.56 o 
  -8   1  14      290.36      337.57     34.22 o 
  -7   1  14      193.39      195.17     21.13 o 
  -6   1  14      160.08      154.41     19.61 o 
  -5   1  14       23.38       16.47      9.28 o 
  -4   1  14     1500.58     1461.50     48.50 o 
  -3   1  14     3665.59     3861.49     89.93 o 
  -2   1  14      285.47      302.64     24.19 o 
  -1   1  14     3404.17     3208.78     90.25 o 
   0   1  14     7483.87     7319.15    144.07 o 
   1   1  14    11207.59    10333.22    234.31 o 
   2   1  14     7708.09     7713.73    136.76 o 
   3   1  14     3328.95     3177.51     64.16 o 
   4   1  14     2337.26     2218.87     57.93 o 
   5   1  14     2022.53     2038.84     87.55 o 
   6   1  14        4.34        0.00     16.39 o 
   7   1  14      326.08      365.80     43.36 o 
   8   1  14       53.48      131.38     40.79 o 
 -11   2  14      210.50      245.59     39.79 o 
 -10   2  14      328.28      281.02     38.74 o 
  -9   2  14       25.35       45.82     22.69 o 
  -8   2  14      215.92      311.43     31.42 o 
  -7   2  14       21.56       12.86     14.79 o 
  -6   2  14       51.63       54.84     14.05 o 
  -5   2  14     1083.45      982.43     46.72 o 
  -4   2  14     4036.40     4078.75    141.47 o 
  -3   2  14     3341.63     3003.14     75.21 o 
  -2   2  14     5274.04     5041.30    108.71 o 
  -1   2  14     1390.42     1375.98     44.48 o 
   0   2  14     2214.74     1955.46     83.14 o 
   1   2  14       43.28       26.69     11.40 o 
   2   2  14      187.23      171.70     20.19 o 
   3   2  14        1.34       13.73     11.48 o 
   4   2  14      796.15      815.85     51.45 o 
   5   2  14        3.22        0.00     14.93 o 
   6   2  14     1057.19     1066.10     61.03 o 
   7   2  14      560.92      672.20     55.58 o 
   8   2  14      212.80      175.35     48.60 o 
 -11   3  14       58.68       63.10     32.58 o 
 -10   3  14        5.40       31.10     25.07 o 
  -9   3  14      158.68      160.13     33.09 o 
  -8   3  14      284.36      309.71     34.12 o 
  -7   3  14     1960.35     1917.97     70.06 o 
  -6   3  14     1269.84     1267.69     43.63 o 
  -5   3  14      664.20      714.42     57.94 o 
  -4   3  14        8.85        9.14     11.52 o 
  -3   3  14        0.05        0.16     10.14 o 
  -2   3  14      168.37      140.79     22.57 o 
  -1   3  14     6211.94     6138.15    152.76 o 
   0   3  14     1184.81     1155.45     52.55 o 
   1   3  14     1354.51     1281.85     55.25 o 
   2   3  14      375.36      425.63     46.83 o 
   3   3  14     2273.79     2086.41     76.19 o 
   4   3  14      983.76      866.41     45.70 o 
   5   3  14      595.46      538.73     53.53 o 
   6   3  14      433.30      493.13     46.94 o 
   7   3  14        0.49        0.00     21.66 o 
   8   3  14       65.41      101.68     53.03 o 
 -11   4  14       55.79       34.05     31.96 o 
 -10   4  14      448.19      410.21     63.12 o 
  -9   4  14        4.50       16.85     23.21 o 
  -8   4  14       96.38      111.32     25.34 o 
  -7   4  14      243.66      268.37     29.47 o 
  -6   4  14      111.72      135.11     25.17 o 
  -5   4  14      184.29      215.51     23.18 o 
  -4   4  14     5414.82     5067.78    168.16 o 
  -3   4  14     2278.85     2277.02    120.94 o 
  -2   4  14      546.11      570.00     41.59 o 
  -1   4  14       42.10       88.15     19.70 o 
   0   4  14     1107.65     1102.44     52.62 o 
   1   4  14      540.44      428.54     32.28 o 
   2   4  14     1329.81     1447.59     52.27 o 
   3   4  14       94.04       83.78     19.23 o 
   4   4  14       88.93       71.87     18.69 o 
   5   4  14       97.08      117.35     24.02 o 
   6   4  14     1949.53     1988.47     84.78 o 
   7   4  14     1784.65     1687.36    106.40 o 
   8   4  14      399.13      404.96     60.93 o 
 -10   5  14      119.48      170.48     47.46 o 
  -9   5  14      491.82      460.19     70.12 o 
  -8   5  14     1148.79     1033.17     55.45 o 
  -7   5  14     3384.99     3307.54    107.12 o 
  -6   5  14     2373.39     2472.13    110.61 o 
  -5   5  14      140.03      149.91     25.15 o 
  -4   5  14      288.26      245.17     29.84 o 
  -3   5  14     1207.85     1167.73     68.07 o 
  -2   5  14        0.41        8.31     20.95 o 
  -1   5  14      335.22      358.39     68.56 o 
   0   5  14       10.51       14.04     16.60 o 
   1   5  14        5.71        0.00     13.71 o 
   2   5  14       59.29       41.32     16.39 o 
   3   5  14      212.36      218.43     26.71 o 
   4   5  14      352.11      391.15     35.20 o 
   5   5  14      115.10      124.35     24.46 o 
   6   5  14      221.31      247.97     50.11 o 
   7   5  14      302.51      346.90     57.57 o 
   8   5  14      175.12      225.56     49.94 o 
 -10   6  14      160.14      170.47     50.09 o 
  -9   6  14        1.11        0.00     22.95 o 
  -8   6  14      151.82      195.27     42.00 o 
  -7   6  14      199.61      227.74     41.51 o 
  -6   6  14       15.99       44.13     47.91 o 
  -5   6  14      120.20      140.34     25.40 o 
  -4   6  14     1231.31     1077.49     56.81 o 
  -3   6  14      607.06      656.35     47.08 o 
  -2   6  14      118.79      126.16     24.54 o 
  -1   6  14      259.69      234.47     30.16 o 
   0   6  14      422.03      478.30     48.12 o 
   1   6  14       71.66       60.94     21.01 o 
   2   6  14        3.74        2.98     14.70 o 
   3   6  14      920.58      974.78     69.94 o 
   4   6  14     3446.89     3424.27     96.95 o 
   5   6  14     1222.59     1278.26     88.89 o 
   6   6  14      330.40      401.25     57.20 o 
   7   6  14        0.92        0.00     32.84 o 
 -10   7  14      177.73      259.96     78.28 o 
  -9   7  14      789.56      750.91     77.17 o 
  -8   7  14      698.44      762.26     76.24 o 
  -7   7  14       84.30      101.81     44.31 o 
  -6   7  14      644.46      557.20     60.45 o 
  -5   7  14     1459.28     1291.62     87.08 o 
  -4   7  14      893.96      813.04     54.09 o 
  -3   7  14     1506.27     1348.69     93.12 o 
  -2   7  14      760.45      708.43     84.38 o 
  -1   7  14      512.70      623.32     57.82 o 
   0   7  14        7.81        0.00     19.22 o 
   1   7  14      257.45      266.60     33.12 o 
   2   7  14      386.18      375.23     34.34 o 
   3   7  14       12.91       13.09     18.89 o 
   4   7  14      667.63      631.96     51.99 o 
   5   7  14      191.49      231.75     47.63 o 
   6   7  14      313.96      368.85     56.88 o 
   7   7  14       61.38       17.59     34.93 o 
  -9   8  14        0.73        0.00     30.44 o 
  -8   8  14        0.74        0.00     28.75 o 
  -7   8  14        9.76        0.00     26.83 o 
  -6   8  14       87.90      112.44     34.75 o 
  -5   8  14       51.32       49.21     28.14 o 
  -4   8  14      350.17      370.52     40.98 o 
  -3   8  14        8.27       13.17     17.68 o 
  -2   8  14     1390.07     1338.02     70.49 o 
  -1   8  14      515.31      520.92     47.12 o 
   0   8  14      171.03      187.07     39.09 o 
   1   8  14       33.48       25.14     21.86 o 
   2   8  14        1.91       11.98     30.85 o 
   3   8  14      355.66      386.34     40.68 o 
   4   8  14      705.51      675.27    102.04 o 
   5   8  14       28.65       40.26     46.57 o 
   6   8  14       70.64       83.12     39.31 o 
   7   8  14       65.78       75.85     38.58 o 
  -9   9  14      111.86      106.48     37.57 o 
  -8   9  14       17.75        2.89     30.00 o 
  -7   9  14       20.57       12.84     29.42 o 
  -6   9  14       24.11       17.96     30.46 o 
  -5   9  14      728.59      793.07    106.78 o 
  -4   9  14     1365.96     1237.69     88.41 o 
  -3   9  14      118.47      116.13     34.04 o 
  -2   9  14        1.85        0.00     18.37 o 
  -1   9  14      158.52      101.39     32.09 o 
   0   9  14        6.79        6.67     26.86 o 
   1   9  14        6.21        0.00     22.13 o 
   2   9  14      343.25      369.34     56.55 o 
   3   9  14      380.25      406.73     45.71 o 
   4   9  14       35.33       48.27     31.46 o 
   5   9  14       20.27       15.68     42.62 o 
   6   9  14        6.21        0.00     31.62 o 
  -8  10  14       93.33       77.23     37.63 o 
  -7  10  14        1.09       14.55     33.50 o 
  -6  10  14       23.63        0.44     58.49 o 
  -5  10  14       72.50       46.07     33.44 o 
  -4  10  14       48.04       31.57     28.82 o 
  -3  10  14      146.35      143.07     49.84 o 
  -2  10  14       10.09        4.74     23.43 o 
  -1  10  14      844.40      738.91     71.43 o 
   0  10  14       37.78       31.89     26.46 o 
   1  10  14       80.19       29.48     27.70 o 
   2  10  14      116.08      140.82     30.65 o 
   3  10  14      114.00      164.76     38.36 o 
   4  10  14        6.43        0.00     27.61 o 
   5  10  14        2.70        0.00     26.82 o 
  -7  11  14        0.38        0.00     30.06 o 
  -6  11  14       11.09       35.31     35.41 o 
  -5  11  14      112.42      159.00     43.60 o 
  -4  11  14      696.63      577.80     67.56 o 
  -3  11  14       45.64       64.55     48.50 o 
  -2  11  14       61.12       34.32     29.17 o 
  -1  11  14      127.19      109.39     34.62 o 
   0  11  14       38.29       23.01     37.92 o 
   1  11  14       86.13       63.63     32.53 o 
   2  11  14      152.70      159.58     32.31 o 
   3  11  14        0.73       15.66     31.10 o 
   4  11  14      273.88      255.57     51.29 o 
   5  11  14       83.82       75.85     33.83 o 
  -6  12  14       49.32       71.44     35.77 o 
  -5  12  14       30.58       55.42     36.12 o 
  -4  12  14       11.74        0.18     31.09 o 
  -3  12  14       24.77       14.06     31.63 o 
  -2  12  14      339.59      349.82     56.12 o 
  -1  12  14      154.03      156.76     59.69 o 
   0  12  14       85.33       93.44     38.05 o 
   1  12  14       87.47       49.98     32.73 o 
   2  12  14       84.99      109.33     31.46 o 
   3  12  14       32.53        0.00     51.69 o 
   4  12  14       13.62        0.00     30.35 o 
  -5  13  14      409.49      519.19     66.96 o 
  -4  13  14      109.24      194.96     46.64 o 
  -3  13  14        9.48        0.00     32.69 o 
  -2  13  14        5.89        0.00     32.56 o 
  -1  13  14       23.72        1.02     29.61 o 
   0  13  14        0.06        9.74     50.46 o 
   1  13  14        0.10       24.75     33.76 o 
   2  13  14       99.79       89.32     50.56 o 
  -2  14  14      115.93      123.19     42.52 o 
  -1  14  14       26.39        0.00     38.39 o 
 -11   1  15        8.62       14.98     27.09 o 
 -10   1  15       44.66       30.48     26.10 o 
  -9   1  15       79.61       76.28     37.73 o 
  -8   1  15      678.36      679.81     50.79 o 
  -7   1  15       82.15       81.78     19.51 o 
  -6   1  15       32.43       40.77     13.42 o 
  -5   1  15        7.30        6.12     12.57 o 
  -4   1  15     1075.50      971.18     41.64 o 
  -3   1  15      501.18      514.73     34.98 o 
  -2   1  15      568.21      616.25     46.84 o 
  -1   1  15      138.51      105.47     26.40 o 
   0   1  15      312.36      331.28     21.24 o 
   1   1  15      460.38      442.74     43.96 o 
   2   1  15      532.89      534.91     32.51 o 
   3   1  15       32.90       41.31     14.30 o 
   4   1  15      126.80      157.33     22.15 o 
   5   1  15       44.92       18.07     17.59 o 
   6   1  15        1.67        0.00     17.25 o 
   7   1  15        0.02       18.71     24.37 o 
   8   1  15       76.39      131.96     61.27 o 
 -11   2  15       14.97       41.15     30.52 o 
 -10   2  15        5.43        0.00     22.73 o 
  -9   2  15       78.74       83.80     26.59 o 
  -8   2  15       86.30       69.13     33.89 o 
  -7   2  15      142.62       99.96     21.03 o 
  -6   2  15      130.55      144.64     21.38 o 
  -5   2  15       87.11      122.43     23.11 o 
  -4   2  15      266.65      292.71     41.00 o 
  -3   2  15      547.56      611.92     33.95 o 
  -2   2  15     2166.79     2023.31     63.20 o 
  -1   2  15      376.25      367.52     42.69 o 
   0   2  15       36.81        5.11     19.20 o 
   1   2  15      408.20      412.40     34.67 o 
   2   2  15       54.40       23.11     11.15 o 
   3   2  15        0.79        7.50     13.23 o 
   4   2  15      377.93      291.93     36.68 o 
   5   2  15      770.94      723.70    102.51 o 
   6   2  15       14.70        0.00     19.59 o 
   7   2  15      174.38      121.67     32.14 o 
   8   2  15      236.62      300.28     54.50 o 
 -11   3  15       50.85       67.24     32.57 o 
 -10   3  15      100.54       54.65     27.12 o 
  -9   3  15      812.85      795.03     60.35 o 
  -8   3  15      722.89      763.49     55.10 o 
  -7   3  15      548.32      609.98     40.76 o 
  -6   3  15      134.22      182.81     24.68 o 
  -5   3  15     1232.04     1168.35     47.26 o 
  -4   3  15     1745.55     1746.70     55.53 o 
  -3   3  15     1172.67     1044.77     55.44 o 
  -2   3  15      242.33      300.25     32.35 o 
  -1   3  15      456.57      403.61     35.61 o 
   0   3  15      376.63      422.86     47.24 o 
   1   3  15     1011.83      963.02     42.30 o 
   2   3  15      636.45      677.53     38.94 o 
   3   3  15       18.78        1.86     13.68 o 
   4   3  15       78.14       67.11     26.86 o 
   5   3  15        5.60        1.24     20.11 o 
   6   3  15       20.85       19.20     22.86 o 
   7   3  15       81.59       37.08     48.25 o 
   8   3  15        0.04        0.00     35.37 o 
 -10   4  15       64.75       34.85     31.97 o 
  -9   4  15      147.08      187.28     33.41 o 
  -8   4  15       25.14        0.00     18.11 o 
  -7   4  15        0.67        2.72     20.25 o 
  -6   4  15        0.62        0.00     16.71 o 
  -5   4  15        5.00        0.00     13.99 o 
  -4   4  15      165.36      159.08     25.80 o 
  -3   4  15     1837.69     1605.91     65.58 o 
  -2   4  15     1968.73     2081.60     88.19 o 
  -1   4  15        9.74        0.00     14.98 o 
   0   4  15      174.18      190.58     35.28 o 
   1   4  15        8.16       11.36     11.58 o 
   2   4  15      114.02      100.60     19.91 o 
   3   4  15       14.24       20.77     15.18 o 
   4   4  15     1187.23     1209.79     55.26 o 
   5   4  15      501.16      462.16     38.85 o 
   6   4  15      468.24      557.06     63.24 o 
   7   4  15      253.99      297.39     54.56 o 
   8   4  15      486.82      503.07     67.21 o 
 -10   5  15       13.56        2.17     26.02 o 
  -9   5  15      217.90      244.63     39.09 o 
  -8   5  15      618.91      659.41     68.28 o 
  -7   5  15      920.24      928.16     75.61 o 
  -6   5  15     2116.17     1928.17     97.71 o 
  -5   5  15      965.76     1037.61     56.00 o 
  -4   5  15        1.84       24.80     16.77 o 
  -3   5  15      804.54      708.72     49.19 o 
  -2   5  15       85.31       80.84     21.43 o 
  -1   5  15      204.29      205.75     28.65 o 
   0   5  15      189.56      209.01     74.60 o 
   1   5  15       50.72       67.79     18.11 o 
   2   5  15       10.36        8.29     14.87 o 
   3   5  15     1646.45     1480.98     81.68 o 
   4   5  15      285.19      335.84     33.18 o 
   5   5  15      144.57      187.37     35.54 o 
   6   5  15       75.46      124.16     31.33 o 
   7   5  15       39.21       67.48     39.24 o 
 -10   6  15       91.14       48.69     41.55 o 
  -9   6  15      296.98      305.59     52.43 o 
  -8   6  15      297.78      290.21     81.33 o 
  -7   6  15        1.41        6.32     27.74 o 
  -6   6  15        1.13        5.48     24.21 o 
  -5   6  15      145.83      115.34     24.64 o 
  -4   6  15     2059.82     1955.39     97.64 o 
  -3   6  15     3068.33     3170.59    126.45 o 
  -2   6  15      312.13      340.59     44.31 o 
  -1   6  15      101.17      101.13     24.15 o 
   0   6  15     1002.54      879.14     68.99 o 
   1   6  15      228.83      238.06     31.98 o 
   2   6  15      681.20      656.29     43.43 o 
   3   6  15       10.95       41.22     19.44 o 
   4   6  15       93.96       70.83     21.75 o 
   5   6  15        1.88        7.26     22.41 o 
   6   6  15     1162.54     1368.66    173.21 o 
   7   6  15      596.99      839.37    150.51 o 
 -10   7  15       14.43      103.38     66.15 o 
  -9   7  15       13.94        0.00     33.42 o 
  -8   7  15       23.94       35.34     32.29 o 
  -7   7  15      219.34      222.25     52.21 o 
  -6   7  15      793.21      785.37    159.54 o 
  -5   7  15      361.80      244.17     43.35 o 
  -4   7  15      144.88      128.76     36.91 o 
  -3   7  15      117.55      182.18     30.65 o 
  -2   7  15       12.61        0.00     15.86 o 
  -1   7  15     1340.35     1235.78     67.44 o 
   0   7  15       64.97       95.07     31.46 o 
   1   7  15      312.41      313.06     45.44 o 
   2   7  15      144.44      119.90     23.33 o 
   3   7  15     1965.40     2005.98     72.11 o 
   4   7  15     1931.75     2120.60     86.32 o 
   5   7  15       69.94      146.56     40.85 o 
   6   7  15       95.64      201.60     46.84 o 
   7   7  15        2.56       12.34     31.59 o 
  -9   8  15       66.52       58.90     38.88 o 
  -8   8  15      258.95      217.61     49.56 o 
  -7   8  15       25.11       61.70     31.70 o 
  -6   8  15      167.93      118.19     34.95 o 
  -5   8  15        1.99        0.00     23.29 o 
  -4   8  15      632.51      624.58     51.65 o 
  -3   8  15      587.65      528.96     79.40 o 
  -2   8  15     2137.02     1909.17     80.84 o 
  -1   8  15     2735.36     2652.75    130.87 o 
   0   8  15     2099.56     1945.69     81.21 o 
   1   8  15      309.17      305.47     64.15 o 
   2   8  15       17.99       24.64     18.87 o 
   3   8  15        0.13       22.95     23.00 o 
   4   8  15       11.07        0.00     28.24 o 
   5   8  15       44.34       37.50     34.46 o 
   6   8  15      228.99      298.85     56.19 o 
  -8   9  15       38.00        5.84     29.74 o 
  -7   9  15       55.92       21.37     33.41 o 
  -6   9  15        3.64       17.60     46.81 o 
  -5   9  15      122.26      194.13     53.27 o 
  -4   9  15       34.12       42.32     26.47 o 
  -3   9  15       46.70       62.33     22.63 o 
  -2   9  15        0.01        3.65     24.56 o 
  -1   9  15      265.71      310.86     40.39 o 
   0   9  15      882.49      811.23     71.69 o 
   1   9  15     4863.98     4595.87    171.32 o 
   2   9  15     3756.80     3456.67    116.34 o 
   3   9  15      605.16      640.98     54.67 o 
   4   9  15       79.30       97.30     38.24 o 
   5   9  15      247.60      253.42     52.55 o 
   6   9  15      200.61      207.86     46.60 o 
  -8  10  15       31.68       21.10     31.27 o 
  -7  10  15       22.60        0.00     30.44 o 
  -6  10  15       77.98      117.15     42.04 o 
  -5  10  15      118.64      108.20     39.07 o 
  -4  10  15       62.70      124.33     38.69 o 
  -3  10  15      236.55      197.24     41.29 o 
  -2  10  15     1344.01     1346.39    174.07 o 
  -1  10  15     2350.06     2456.97    120.16 o 
   0  10  15      581.16      501.54     60.99 o 
   1  10  15       95.70      109.25     36.38 o 
   2  10  15      136.75      145.57     31.56 o 
   3  10  15       19.71       19.12     25.24 o 
   4  10  15      414.45      305.95     54.84 o 
   5  10  15       98.06       86.39     38.90 o 
  -7  11  15       63.85        0.00     61.07 o 
  -6  11  15      112.88      142.37     42.29 o 
  -5  11  15      490.64      513.75     67.22 o 
  -4  11  15       47.30       12.95     33.00 o 
  -3  11  15      100.08      142.55     42.01 o 
  -2  11  15      146.21      102.57     36.50 o 
  -1  11  15       67.29      102.79     34.41 o 
   0  11  15      335.32      330.75     50.87 o 
   1  11  15     1026.71     1040.34    147.59 o 
   2  11  15      981.20      966.57     82.99 o 
   3  11  15      485.21      454.67     65.03 o 
   4  11  15      371.95      376.92     58.14 o 
  -6  12  15        1.77        6.34     50.49 o 
  -5  12  15       34.94       49.84     37.06 o 
  -4  12  15      397.70      363.22     77.28 o 
  -3  12  15      291.92      244.92     48.81 o 
  -2  12  15       81.79      116.13     43.14 o 
  -1  12  15       37.24       45.20     35.44 o 
   0  12  15       42.29       69.85     37.26 o 
   1  12  15      101.19      113.84     40.05 o 
   2  12  15      563.70      690.93     61.20 o 
   3  12  15      157.63      110.11     77.62 o 
  -4  13  15       89.74      104.49     39.87 o 
  -3  13  15        3.82        0.00     30.77 o 
  -2  13  15        0.36        0.00     30.28 o 
  -1  13  15       38.49        0.00     35.02 o 
   0  13  15       43.02       63.99     38.19 o 
   1  13  15       70.42       61.64     39.53 o 
 -11   0  16      183.58      300.26     79.00 o 
 -10   0  16      205.67      268.46     66.56 o 
  -9   0  16       14.14        0.21     37.78 o 
  -8   0  16      319.60      258.08     61.21 o 
  -7   0  16     1043.11     1053.04     73.25 o 
  -6   0  16      750.49      641.30    204.26 o 
  -5   0  16       50.63       79.91     26.33 o 
  -4   0  16      135.78      199.94     67.18 o 
  -3   0  16       45.30       21.32     19.37 o 
  -2   0  16     1132.79     1128.49    108.64 o 
  -1   0  16     7943.37     7450.54    255.06 o 
   0   0  16     5452.85     5479.84    168.71 o 
   1   0  16       12.62       43.22     16.67 o 
   2   0  16      697.70      756.84     55.10 o 
   3   0  16       35.57       33.18     33.52 o 
   4   0  16       20.22       13.67     33.18 o 
   5   0  16       18.41       59.15     43.48 o 
   6   0  16      387.46      488.14     86.07 o 
 -11   1  16       36.34       43.64     37.45 o 
 -10   1  16        0.51       10.62     24.95 o 
  -9   1  16       14.38       35.70     23.44 o 
  -8   1  16        5.46        0.00     19.00 o 
  -7   1  16       16.93       10.14     15.01 o 
  -6   1  16       27.20       41.84     16.44 o 
  -5   1  16      288.00      295.99     27.88 o 
  -4   1  16     1270.55     1160.08     54.99 o 
  -3   1  16      950.26     1021.26     42.91 o 
  -2   1  16      152.79      157.47     25.31 o 
  -1   1  16        0.02        0.00     11.68 o 
   0   1  16      194.56      211.49     27.16 o 
   1   1  16     1686.11     1722.37    112.40 o 
   2   1  16     6230.35     5805.28    150.84 o 
   3   1  16     1874.50     1732.96    119.57 o 
   4   1  16      821.05      824.05     54.65 o 
   5   1  16      841.22      840.03     72.88 o 
   6   1  16      567.39      597.90     65.01 o 
   7   1  16      704.29      906.14    115.68 o 
 -11   2  16      374.09      390.31     60.94 o 
 -10   2  16      461.36      498.78     87.68 o 
  -9   2  16      224.76      279.46     37.65 o 
  -8   2  16      622.38      598.40     44.63 o 
  -7   2  16      330.59      345.47     34.38 o 
  -6   2  16      378.89      431.65     33.78 o 
  -5   2  16      171.61      171.89     22.20 o 
  -4   2  16      406.11      428.19     31.40 o 
  -3   2  16      408.83      485.65     41.77 o 
  -2   2  16      109.70      155.56     41.08 o 
  -1   2  16     1928.13     1751.73     68.00 o 
   0   2  16     1171.31     1202.04     54.37 o 
   1   2  16      830.99      688.36     97.48 o 
   2   2  16     1241.39     1162.71     72.03 o 
   3   2  16      181.01      128.08     27.76 o 
   4   2  16      405.72      358.75     33.39 o 
   5   2  16        4.90       14.32     17.85 o 
   6   2  16      925.54     1031.62     65.57 o 
   7   2  16      518.49      540.60     53.34 o 
 -10   3  16      399.26      482.96     83.19 o 
  -9   3  16       12.19       42.55     25.32 o 
  -8   3  16      161.56      163.03     25.38 o 
  -7   3  16     1538.76     1468.94     98.80 o 
  -6   3  16      715.98      690.24     41.12 o 
  -5   3  16       55.77       32.07     19.84 o 
  -4   3  16      448.43      448.70     49.16 o 
  -3   3  16        2.76        5.88     20.05 o 
  -2   3  16      642.49      615.64     45.29 o 
  -1   3  16      106.78      178.51     50.82 o 
   0   3  16      171.32      169.37     25.83 o 
   1   3  16        7.53       14.61     13.00 o 
   2   3  16      405.45      342.41     41.04 o 
   3   3  16      756.70      746.28     67.03 o 
   4   3  16     3556.77     3609.26    114.72 o 
   5   3  16     1176.62     1225.70     92.36 o 
   6   3  16      246.01      293.63     41.65 o 
   7   3  16      274.57      274.28     42.53 o 
 -10   4  16       30.47        0.00     28.87 o 
  -9   4  16      293.54      322.77     42.02 o 
  -8   4  16     2214.08     2095.03    148.24 o 
  -7   4  16      581.65      485.58     81.54 o 
  -6   4  16       17.78        0.00     22.92 o 
  -5   4  16      340.87      343.69     39.65 o 
  -4   4  16     2077.62     1996.22     76.75 o 
  -3   4  16       36.14       34.19     19.10 o 
  -2   4  16      126.39      171.37     33.72 o 
  -1   4  16       38.70       21.03     16.70 o 
   0   4  16      108.63      104.60     28.46 o 
   1   4  16     2673.30     2670.41     92.08 o 
   2   4  16      560.79      587.85     47.72 o 
   3   4  16       19.88       38.53     18.45 o 
   4   4  16      106.93       90.20     22.84 o 
   5   4  16       17.31        9.82     19.80 o 
   6   4  16     1077.89      991.80     68.42 o 
   7   4  16      799.60      909.56     70.68 o 
 -10   5  16        2.81        0.00     35.76 o 
  -9   5  16      714.01      847.25     80.34 o 
  -8   5  16      118.24      129.89     50.11 o 
  -7   5  16      208.59      138.65     37.54 o 
  -6   5  16     1288.20     1235.30     86.82 o 
  -5   5  16     1446.18     1584.85     69.26 o 
  -4   5  16     1996.03     2061.80    100.27 o 
  -3   5  16      556.42      622.88     65.41 o 
  -2   5  16       73.23       67.87     21.41 o 
  -1   5  16       59.91       56.84     20.76 o 
   0   5  16      153.15      174.93     41.35 o 
   1   5  16       23.96        0.00     12.96 o 
   2   5  16        0.79        8.51     15.80 o 
   3   5  16      716.81      632.14     43.68 o 
   4   5  16      755.41      808.42     51.37 o 
   5   5  16       27.89       36.71     21.82 o 
   6   5  16      104.95      147.13     34.63 o 
   7   5  16       99.82       66.95     52.76 o 
 -10   6  16       16.59      101.94     62.51 o 
  -9   6  16      119.41      134.99     42.55 o 
  -8   6  16        4.56        0.00     27.98 o 
  -7   6  16       36.45       35.91     30.00 o 
  -6   6  16      158.63      147.98     47.95 o 
  -5   6  16      106.93       51.81     23.22 o 
  -4   6  16        5.39        5.42     18.29 o 
  -3   6  16      545.81      604.85     49.31 o 
  -2   6  16     2930.36     2839.78     98.19 o 
  -1   6  16      901.11      911.79     58.83 o 
   0   6  16      214.22      198.54     39.36 o 
   1   6  16       20.35       22.79     16.37 o 
   2   6  16        2.17        0.00     20.18 o 
   3   6  16       23.44        6.08     17.95 o 
   4   6  16       47.79       57.49     22.22 o 
   5   6  16      136.25       98.58     30.19 o 
   6   6  16      127.46      186.54     46.76 o 
   7   6  16        1.48       77.22     59.35 o 
  -9   7  16      148.66      124.59     45.82 o 
  -8   7  16      200.52      227.06     47.92 o 
  -7   7  16       59.63       45.03     32.08 o 
  -6   7  16      422.07      351.44     76.15 o 
  -5   7  16      134.90      107.55     34.84 o 
  -4   7  16     1246.71     1066.40     82.23 o 
  -3   7  16     2003.86     1900.78     82.05 o 
  -2   7  16       93.65       93.97     25.90 o 
  -1   7  16      188.91      197.40     40.31 o 
   0   7  16       33.91       50.88     23.65 o 
   1   7  16      216.54      243.23     35.92 o 
   2   7  16       35.70       20.75     18.16 o 
   3   7  16        5.14        5.45     18.21 o 
   4   7  16       10.08       40.22     20.78 o 
   5   7  16      116.73      122.18     72.47 o 
   6   7  16       25.85       48.79     36.39 o 
  -9   8  16        3.61       25.32     37.63 o 
  -8   8  16       48.75       40.72     50.80 o 
  -7   8  16       60.00       58.42     34.48 o 
  -6   8  16       44.54       78.47     36.07 o 
  -5   8  16        4.36       15.61     26.33 o 
  -4   8  16       14.84        0.00     18.41 o 
  -3   8  16       14.37       22.24     21.60 o 
  -2   8  16       48.18       84.52     25.50 o 
  -1   8  16      297.89      339.91     41.12 o 
   0   8  16     1461.43     1332.17    155.79 o 
   1   8  16       77.82       66.39     24.79 o 
   2   8  16       23.68        6.80     18.84 o 
   3   8  16       14.24        0.00     21.93 o 
   4   8  16      275.10      259.80     75.63 o 
   5   8  16        0.54        0.00     31.46 o 
   6   8  16       25.85       55.38     38.01 o 
  -8   9  16       79.36      119.75     41.25 o 
  -7   9  16      283.68      320.35    144.81 o 
  -6   9  16       39.38       75.57     35.88 o 
  -5   9  16       13.37       20.49     30.05 o 
  -4   9  16       92.07      127.97     36.44 o 
  -3   9  16      144.53      154.18     31.86 o 
  -2   9  16       10.24       14.20     22.29 o 
  -1   9  16      227.86      196.29     33.63 o 
   0   9  16      990.20      949.11     67.80 o 
   1   9  16      462.84      406.09     54.66 o 
   2   9  16       45.28       54.62     25.62 o 
   3   9  16        0.22       53.09     26.83 o 
   4   9  16      142.70      144.30     43.11 o 
   5   9  16        1.20        0.00     43.69 o 
  -7  10  16        1.31       11.09     28.82 o 
  -6  10  16      111.08      195.09     61.21 o 
  -5  10  16      283.00      225.22     49.08 o 
  -4  10  16      209.32      215.59     44.26 o 
  -3  10  16        1.16       22.36     26.96 o 
  -2  10  16       31.93       53.80     30.44 o 
  -1  10  16       64.40       70.79     55.09 o 
   0  10  16        4.90        4.74     27.97 o 
   1  10  16       21.09       74.02     31.97 o 
   2  10  16       31.39       18.38     24.55 o 
   3  10  16      186.20       95.83     33.07 o 
   4  10  16       51.77       46.55     34.11 o 
  -6  11  16        7.19       39.44     29.97 o 
  -5  11  16        1.52        5.18     30.28 o 
  -4  11  16       17.58       82.15     36.09 o 
  -3  11  16      222.59      195.43     48.01 o 
  -2  11  16      156.02      104.57     37.23 o 
  -1  11  16      150.30      116.09     58.73 o 
   0  11  16       23.68       75.63     36.46 o 
   1  11  16       34.39       77.81     34.41 o 
   2  11  16       39.21       56.43     28.52 o 
   3  11  16       13.16        8.03     56.57 o 
  -5  12  16        0.38       12.58     27.83 o 
  -4  12  16        0.05        0.00     30.54 o 
  -3  12  16        7.60       11.93     30.57 o 
  -2  12  16        0.72        0.00     28.68 o 
  -1  12  16       43.60       77.68     36.65 o 
   0  12  16        0.15       24.38     34.14 o 
   1  12  16        8.06        6.99     33.48 o 
   2  12  16        0.81        0.00     23.75 o 
  -3  13  16       48.89       30.25     33.97 o 
  -2  13  16       33.16       75.35     38.18 o 
  -1  13  16        0.02        0.00     36.70 o 
 -10   1  17      186.72      192.73     73.54 o 
  -9   1  17       55.53       65.05     33.89 o 
  -8   1  17      245.24      203.26     41.36 o 
  -7   1  17       22.51       23.51     21.49 o 
  -6   1  17       18.90       27.15     15.72 o 
  -5   1  17      241.07      265.10     28.01 o 
  -4   1  17      350.26      344.29     29.32 o 
  -3   1  17      424.92      457.64     33.21 o 
  -2   1  17      964.29      948.97     61.14 o 
  -1   1  17       33.85       56.48     19.42 o 
   0   1  17        6.13        9.12     13.97 o 
   1   1  17      216.99      305.77     32.74 o 
   2   1  17       11.00       31.86     17.32 o 
   3   1  17      102.06      128.44     26.97 o 
   4   1  17       89.12       72.24     32.68 o 
   5   1  17      311.81      391.16     83.05 o 
   6   1  17       91.64      163.47     41.82 o 
   7   1  17      104.76       84.42     57.02 o 
 -10   2  17        1.25        0.00     30.16 o 
  -9   2  17        0.92        5.19     22.98 o 
  -8   2  17      115.31       91.17     22.75 o 
  -7   2  17      544.49      559.37     48.13 o 
  -6   2  17       25.54       22.00     15.99 o 
  -5   2  17      730.91      728.23     41.82 o 
  -4   2  17      181.80      172.29     27.29 o 
  -3   2  17       52.57      108.78     23.16 o 
  -2   2  17       65.64       62.96     19.40 o 
  -1   2  17      434.56      396.16     58.73 o 
   0   2  17      776.87      618.09     87.27 o 
   1   2  17      640.11      560.93     81.69 o 
   2   2  17       78.54       83.65     22.42 o 
   3   2  17       12.95       23.13     19.40 o 
   4   2  17       20.68       15.09     19.95 o 
   5   2  17        7.90       33.10     23.48 o 
   6   2  17      652.59      688.11    112.14 o 
   7   2  17      109.86      128.73     66.63 o 
 -10   3  17        2.62       12.89     26.34 o 
  -9   3  17      120.48      132.13     31.38 o 
  -8   3  17      124.43       60.68     27.28 o 
  -7   3  17      159.07      143.01     36.30 o 
  -6   3  17       71.12      111.59     44.52 o 
  -5   3  17      112.87       82.18     23.64 o 
  -4   3  17        9.46       17.49     19.36 o 
  -3   3  17     3108.15     3024.12    119.04 o 
  -2   3  17     2640.36     2411.77    102.10 o 
  -1   3  17       24.28       34.88     18.76 o 
   0   3  17       16.07       15.24     13.28 o 
   1   3  17       48.05       58.94     17.34 o 
   2   3  17       92.53       71.31     19.11 o 
   3   3  17       93.80       83.15     19.88 o 
   4   3  17       13.71       12.97     24.92 o 
   5   3  17        7.99       26.27     21.28 o 
   6   3  17      191.25      235.22     38.98 o 
   7   3  17       80.13       80.87     36.23 o 
 -10   4  17        0.33        0.11     31.45 o 
  -9   4  17      243.88      217.87     51.55 o 
  -8   4  17       44.19       17.12     41.32 o 
  -7   4  17      158.46      142.26     37.03 o 
  -6   4  17       11.94        2.78     24.65 o 
  -5   4  17      448.21      390.39     51.26 o 
  -4   4  17      801.34      707.20     51.74 o 
  -3   4  17       92.09       53.23     22.15 o 
  -2   4  17      227.43      261.03     51.11 o 
  -1   4  17       44.42       68.24     21.63 o 
   0   4  17       19.73       39.58     19.56 o 
   1   4  17      856.09      780.92     45.14 o 
   2   4  17     1154.82     1194.03     77.85 o 
   3   4  17     1973.69     1855.87     78.64 o 
   4   4  17      232.59      199.41     29.19 o 
   5   4  17       13.58        6.01     19.93 o 
   6   4  17      261.53      296.05     41.93 o 
   7   4  17       72.60       65.20     32.58 o 
 -10   5  17       53.05       82.50     62.79 o 
  -9   5  17        2.44        8.31     43.41 o 
  -8   5  17      374.49      420.13    124.75 o 
  -7   5  17       28.48       76.70     33.45 o 
  -6   5  17      405.29      467.25     77.25 o 
  -5   5  17     1070.48     1269.46     66.75 o 
  -4   5  17     1024.53     1070.87     63.44 o 
  -3   5  17      341.15      321.65     43.54 o 
  -2   5  17      222.07      159.65     30.24 o 
  -1   5  17      245.41      302.49     54.67 o 
   0   5  17     2012.18     1927.88     78.78 o 
   1   5  17     1401.78     1208.75    110.71 o 
   2   5  17      134.25      132.06     23.97 o 
   3   5  17       75.88       86.60     22.01 o 
   4   5  17     1187.25     1118.01     58.98 o 
   5   5  17      233.51      251.66     38.69 o 
   6   5  17       81.82       19.42     40.57 o 
  -9   6  17      130.31      167.33     48.20 o 
  -8   6  17      249.04      224.28     47.65 o 
  -7   6  17      181.55      191.58     43.00 o 
  -6   6  17       24.07       49.35     28.49 o 
  -5   6  17       17.42       35.88     21.47 o 
  -4   6  17       45.96       15.03     42.49 o 
  -3   6  17       56.99       91.43     26.21 o 
  -2   6  17      638.14      712.97     54.18 o 
  -1   6  17       38.77       53.50     22.88 o 
   0   6  17       81.18       77.71     24.20 o 
   1   6  17      567.74      620.40     43.20 o 
   2   6  17      538.86      604.95     44.42 o 
   3   6  17     1127.96     1116.14     65.37 o 
   4   6  17      562.06      548.19     45.23 o 
   5   6  17       96.17       93.10     30.53 o 
   6   6  17       68.03       56.06     44.34 o 
  -9   7  17        9.81       44.22     38.15 o 
  -8   7  17        4.53        0.00     30.34 o 
  -7   7  17       88.84       51.01     32.03 o 
  -6   7  17        6.83       15.59     27.49 o 
  -5   7  17      111.85      124.79     38.64 o 
  -4   7  17      357.99      363.13     41.21 o 
  -3   7  17      517.58      468.43     52.46 o 
  -2   7  17     1836.22     1795.27     97.29 o 
  -1   7  17      803.92      835.29     59.53 o 
   0   7  17        1.43        0.00     19.22 o 
   1   7  17     1334.62     1213.82     60.49 o 
   2   7  17        3.98        4.58     19.58 o 
   3   7  17        3.11       17.41     20.12 o 
   4   7  17      133.23      131.23     30.26 o 
   5   7  17      170.19      234.26     48.91 o 
   6   7  17      132.03      141.80     43.07 o 
  -8   8  17       46.11        0.00     33.73 o 
  -7   8  17      183.45      192.22     46.37 o 
  -6   8  17      536.82      492.13     63.33 o 
  -5   8  17      482.63      504.13     61.92 o 
  -4   8  17      144.60       77.77     43.70 o 
  -3   8  17       11.99       17.55     22.70 o 
  -2   8  17      539.33      572.49     60.88 o 
  -1   8  17      731.13      699.06     57.58 o 
   0   8  17      450.67      489.24     49.39 o 
   1   8  17     1428.90     1353.48     65.38 o 
   2   8  17      276.05      328.86     36.85 o 
   3   8  17      226.79      212.00     32.58 o 
   4   8  17      105.90      103.86     40.06 o 
   5   8  17        5.26        0.00     28.90 o 
  -8   9  17      125.15      181.20     48.08 o 
  -7   9  17        2.00        0.00     33.18 o 
  -6   9  17      215.94      230.91     76.73 o 
  -5   9  17      191.54      137.44     38.52 o 
  -4   9  17      177.68      153.71     39.98 o 
  -3   9  17      422.29      497.39     56.79 o 
  -2   9  17      840.07      912.05     67.35 o 
  -1   9  17       58.45       27.73     24.52 o 
   0   9  17      309.47      341.57     45.87 o 
   1   9  17      448.77      511.81     52.29 o 
   2   9  17      819.19      732.03     59.24 o 
   3   9  17      596.76      574.11     54.70 o 
   4   9  17      430.86      409.09     58.88 o 
  -7  10  17      429.62      552.56     74.40 o 
  -6  10  17      189.11      212.71     49.50 o 
  -5  10  17      398.55      385.64    138.86 o 
  -4  10  17       26.63        0.00     28.81 o 
  -3  10  17       30.69       31.16     30.58 o 
  -2  10  17       13.15       34.19     42.62 o 
  -1  10  17      396.18      431.26     84.08 o 
   0  10  17      723.71      744.25    124.37 o 
   1  10  17      325.05      190.89     45.37 o 
   2  10  17       38.47       11.08     24.20 o 
   3  10  17       43.00       67.77     31.16 o 
   4  10  17       88.58       77.93     36.42 o 
  -6  11  17       71.59       74.19     34.16 o 
  -5  11  17      117.16      102.76     37.13 o 
  -4  11  17      125.21      105.03    102.15 o 
  -3  11  17       97.80       71.60     36.51 o 
  -2  11  17       66.95       85.09     37.48 o 
  -1  11  17       27.50       31.24     34.29 o 
   0  11  17        5.78        0.00     27.94 o 
   1  11  17       10.12        0.00     26.97 o 
   2  11  17        9.75       44.42     27.26 o 
  -4  12  17       78.63       65.17     38.53 o 
  -3  12  17       12.18       27.39     33.32 o 
  -2  12  17       19.16       33.32     47.81 o 
  -1  12  17        1.22       32.16     34.64 o 
   0  12  17       92.03      120.30     39.46 o 
   1  12  17      119.72      150.25     42.04 o 
 -10   0  18     1085.56      961.30    120.76 o 
  -8   0  18      376.63      549.89     88.62 o 
  -7   0  18      107.33       39.08     45.89 o 
  -6   0  18     1201.99     1343.49    128.42 o 
  -5   0  18     2496.75     2712.81    113.31 o 
  -4   0  18      619.67      669.69     85.21 o 
  -3   0  18      791.32      890.60     64.77 o 
  -2   0  18       48.96       73.63     26.08 o 
  -1   0  18       11.65        2.69     20.17 o 
   0   0  18      635.47      626.56     86.42 o 
   1   0  18      263.12      360.51     70.41 o 
   2   0  18       73.90      121.52     48.64 o 
   3   0  18        2.58        0.00     34.07 o 
   4   0  18       54.29       38.67     43.00 o 
   5   0  18      894.48      858.60    111.49 o 
   6   0  18      311.92      277.32     75.63 o 
 -10   1  18        1.45        0.00     33.64 o 
  -9   1  18       19.87       96.95     37.02 o 
  -8   1  18       41.86       94.96     59.01 o 
  -7   1  18        6.25       39.76     23.31 o 
  -6   1  18        3.94        0.00     16.58 o 
  -5   1  18      185.44      206.71     26.36 o 
  -4   1  18       48.81       44.05     17.83 o 
  -3   1  18      759.36      725.80     50.32 o 
  -2   1  18     1362.05     1419.99     62.47 o 
  -1   1  18      125.76      156.15     26.33 o 
   0   1  18       16.78        0.00     14.99 o 
   1   1  18      510.14      583.41     44.84 o 
   2   1  18       31.10       19.90     25.32 o 
   3   1  18      719.43      740.35     73.33 o 
   4   1  18       79.24      142.83     39.63 o 
   5   1  18       17.21       74.91     33.64 o 
   6   1  18      995.36      950.34     84.69 o 
 -10   2  18      169.71      145.03     41.77 o 
  -9   2  18      237.96      244.48     64.40 o 
  -8   2  18     1337.46     1083.23    121.24 o 
  -7   2  18     1018.30      999.07    101.82 o 
  -6   2  18      300.40      306.44     96.58 o 
  -5   2  18      302.88      319.44     38.29 o 
  -4   2  18        0.67        2.23     17.56 o 
  -3   2  18       94.68      126.79     26.09 o 
  -2   2  18       39.39       33.09     18.85 o 
  -1   2  18      543.87      512.10     43.69 o 
   0   2  18      156.50      181.42     28.85 o 
   1   2  18      288.26      406.33     40.43 o 
   2   2  18      110.89      149.03     27.83 o 
   3   2  18      821.39      812.84     56.57 o 
   4   2  18      209.05      112.85     33.73 o 
   5   2  18       61.10       90.12     35.53 o 
   6   2  18       13.18       95.28     53.44 o 
 -10   3  18      126.74      138.21     61.14 o 
  -9   3  18       94.03       74.46     50.42 o 
  -8   3  18      256.24      232.54     60.73 o 
  -7   3  18      203.19      252.64     56.95 o 
  -6   3  18      189.04      169.02     31.09 o 
  -5   3  18      758.92      753.61     53.52 o 
  -4   3  18     2023.30     1909.94     77.26 o 
  -3   3  18      341.55      336.30     36.76 o 
  -2   3  18       32.20       60.16     21.51 o 
  -1   3  18      294.90      276.26     34.08 o 
   0   3  18     1745.72     1780.43    102.32 o 
   1   3  18       78.79       81.89     24.32 o 
   2   3  18       24.76       27.45     21.09 o 
   3   3  18        8.90        6.49     20.04 o 
   4   3  18      152.84      181.25     33.82 o 
   5   3  18      622.16      703.46     58.52 o 
   6   3  18     1639.19     1328.57     97.32 o 
 -10   4  18       38.71       25.86     39.31 o 
  -9   4  18      133.42      173.59     64.92 o 
  -8   4  18      506.18      515.86    126.60 o 
  -7   4  18      635.74      721.42     71.99 o 
  -6   4  18      215.29      196.68     41.20 o 
  -5   4  18      242.32      201.94     32.10 o 
  -4   4  18        6.55        6.22     19.95 o 
  -3   4  18      579.57      663.21     57.63 o 
  -2   4  18     1046.03     1050.86     62.84 o 
  -1   4  18      131.89      121.89     27.03 o 
   0   4  18      135.05      140.48     22.52 o 
   1   4  18      201.76      194.79     26.75 o 
   2   4  18     1075.96      955.62     51.67 o 
   3   4  18     2873.94     2613.82     97.64 o 
   4   4  18      385.90      319.94     51.42 o 
   5   4  18       26.65        9.13     23.23 o 
   6   4  18       45.60       38.88     48.15 o 
  -9   5  18        9.90        0.00     45.20 o 
  -8   5  18        4.12       43.24     32.58 o 
  -7   5  18       39.34       33.83     30.51 o 
  -6   5  18        2.53        0.00     25.96 o 
  -5   5  18      672.82      623.40     79.96 o 
  -4   5  18     1522.45     1361.18     88.76 o 
  -3   5  18     1082.78     1016.47     64.15 o 
  -2   5  18     1105.24      956.01     60.85 o 
  -1   5  18     1173.87     1104.29     67.93 o 
   0   5  18      820.42      874.44     59.14 o 
   1   5  18      317.75      359.25     41.28 o 
   2   5  18       22.25        7.70     17.71 o 
   3   5  18      322.68      340.62     36.07 o 
   4   5  18        0.78        0.00     18.35 o 
   5   5  18      146.41      247.29     66.05 o 
   6   5  18      168.79      164.33     38.35 o 
  -9   6  18        4.99       33.21     38.07 o 
  -8   6  18       16.89        0.00     30.91 o 
  -7   6  18        1.18       20.72     28.61 o 
  -6   6  18       66.20       67.37     32.54 o 
  -5   6  18       50.64       46.05     23.28 o 
  -4   6  18      186.72      174.31     38.82 o 
  -3   6  18      220.26      162.68     62.14 o 
  -2   6  18     1342.83     1303.16    120.50 o 
  -1   6  18     1531.68     1416.80     79.84 o 
   0   6  18     2030.66     1936.53     82.08 o 
   1   6  18     2255.06     2104.37     74.05 o 
   2   6  18      193.79      200.64     29.27 o 
   3   6  18      174.83      235.66     46.66 o 
   4   6  18       15.24       24.95     21.57 o 
   5   6  18       16.62        0.00     26.15 o 
  -8   7  18       16.61        0.00     33.32 o 
  -7   7  18       28.12       69.00     35.93 o 
  -6   7  18        3.63       15.31     26.47 o 
  -5   7  18       69.94       53.87     31.85 o 
  -4   7  18      823.56      808.61     60.13 o 
  -3   7  18     1590.05     1467.57    118.72 o 
  -2   7  18     1721.86     1665.23     79.40 o 
  -1   7  18      816.43      813.13     83.85 o 
   0   7  18       69.09       51.92     24.44 o 
   1   7  18        1.77       12.05     19.22 o 
   2   7  18       50.12       65.70     22.84 o 
   3   7  18        3.26       24.07     24.44 o 
   4   7  18      105.01      121.17     28.93 o 
   5   7  18       62.90       62.98     36.45 o 
  -8   8  18        7.25       65.40     38.62 o 
  -7   8  18      213.15      162.66     44.61 o 
  -6   8  18        2.35        4.18     31.06 o 
  -5   8  18      301.68      250.33     69.45 o 
  -4   8  18       24.51       64.98     27.42 o 
  -3   8  18      268.06      277.52     39.15 o 
  -2   8  18     1202.27     1143.90    129.69 o 
  -1   8  18      156.05      140.45     38.46 o 
   0   8  18      171.91      188.64     35.42 o 
   1   8  18       39.76       51.27     25.12 o 
   2   8  18       18.40        8.10     20.01 o 
   3   8  18       48.40       52.16     25.54 o 
   4   8  18      198.24      220.63     69.72 o 
  -7   9  18       14.33       33.00     36.02 o 
  -6   9  18      590.23      554.43    186.30 o 
  -5   9  18      249.68      254.78    105.62 o 
  -4   9  18        8.99       22.63     30.89 o 
  -3   9  18        5.76        8.33     23.25 o 
  -2   9  18      156.47      212.88     36.08 o 
  -1   9  18        0.24        0.00     22.17 o 
   0   9  18       92.39       61.02     28.22 o 
   1   9  18       67.47      131.54     27.99 o 
   2   9  18       28.33        0.00     28.22 o 
   3   9  18        1.75       36.65     26.38 o 
   4   9  18       17.43       23.08     36.75 o 
  -6  10  18        0.07        0.00     28.43 o 
  -5  10  18       69.76      129.34     72.23 o 
  -4  10  18      132.84      123.58     41.86 o 
  -3  10  18       16.15       82.92     35.74 o 
  -2  10  18       19.46       42.52     34.16 o 
  -1  10  18        9.90        0.00     42.66 o 
   0  10  18       61.37       50.63     35.13 o 
   1  10  18        1.25       18.79     27.29 o 
   2  10  18       12.48       17.04     26.82 o 
   3  10  18       60.23       82.44     36.27 o 
  -5  11  18        9.13        0.00     29.52 o 
  -4  11  18       12.21        0.00     31.69 o 
  -3  11  18      122.61       97.47     42.55 o 
  -2  11  18      176.00      162.31     91.67 o 
  -1  11  18       64.52       94.47     39.26 o 
   0  11  18       57.85      101.13     39.30 o 
   1  11  18       28.90       37.91     26.25 o 
  -2  12  18       17.62        0.00     36.48 o 
  -1  12  18        5.28       28.02     33.75 o 
 -10   1  19        1.83       28.62     36.88 o 
  -9   1  19       96.33       27.48     34.27 o 
  -8   1  19       22.28       24.65     65.50 o 
  -7   1  19       64.55       37.02     24.23 o 
  -6   1  19       57.67       58.20     21.14 o 
  -5   1  19      120.00      105.03     26.24 o 
  -4   1  19      232.04      223.85     36.26 o 
  -3   1  19       40.02       64.37     22.13 o 
  -2   1  19      225.05      282.02     34.40 o 
  -1   1  19      428.10      515.98     78.39 o 
   0   1  19       42.20       26.66     25.34 o 
   1   1  19      108.00      114.64     38.16 o 
   2   1  19       17.42       56.31     31.50 o 
   3   1  19      107.20      127.03     64.30 o 
   4   1  19       75.62       85.96     38.02 o 
   5   1  19      310.01      274.56     53.60 o 
   6   1  19      517.37      514.79     69.58 o 
 -10   2  19       48.25       66.24     40.16 o 
  -9   2  19       14.02       17.59     42.25 o 
  -8   2  19       10.89       68.63     49.46 o 
  -7   2  19      178.88      203.57     42.18 o 
  -6   2  19      241.03      259.82     35.51 o 
  -5   2  19       31.53       39.61     22.74 o 
  -4   2  19        8.52       60.10     23.76 o 
  -3   2  19      101.60       90.64     24.76 o 
  -2   2  19      656.30      695.83     51.60 o 
  -1   2  19      600.61      605.54     48.71 o 
   0   2  19      298.59      361.70     38.64 o 
   1   2  19     1100.16     1073.14     62.84 o 
   2   2  19       35.46       34.75     21.75 o 
   3   2  19      453.52      501.80    125.09 o 
   4   2  19        2.22       27.94     30.75 o 
   5   2  19       16.08       32.82     36.40 o 
   6   2  19      172.88      291.26     76.80 o 
  -9   3  19       38.04        0.00     41.22 o 
  -8   3  19       41.40       24.18     31.67 o 
  -7   3  19       33.63       46.34     31.45 o 
  -6   3  19      795.25      779.86     70.58 o 
  -5   3  19      948.09      973.94     62.50 o 
  -4   3  19      686.86      741.87     54.58 o 
  -3   3  19     2015.48     1985.23     80.79 o 
  -2   3  19     1406.28     1452.93     86.73 o 
  -1   3  19      421.68      530.65    101.63 o 
   0   3  19        5.33       23.31     20.36 o 
   1   3  19      304.97      329.86     40.52 o 
   2   3  19     1327.14     1276.29     70.77 o 
   3   3  19      416.77      482.26     49.42 o 
   4   3  19      212.10      272.82     39.50 o 
   5   3  19      184.57      259.83     48.89 o 
   6   3  19      309.16      276.36     78.31 o 
  -9   4  19       92.88      124.75     65.12 o 
  -8   4  19       44.55       19.76     31.45 o 
  -7   4  19        8.61       12.71     29.45 o 
  -6   4  19      110.37      127.71     36.80 o 
  -5   4  19      135.29      130.42     29.92 o 
  -4   4  19      161.63      149.95     30.57 o 
  -3   4  19       82.99       69.21     31.79 o 
  -2   4  19     1137.43     1116.55    104.37 o 
  -1   4  19       49.47       46.91     23.81 o 
   0   4  19      210.16      225.87     36.27 o 
   1   4  19      145.11      234.57     35.13 o 
   2   4  19      394.96      479.48     49.22 o 
   3   4  19      264.78      363.50     61.23 o 
   4   4  19      363.31      319.92     42.91 o 
   5   4  19      109.99      133.03     33.20 o 
   6   4  19       24.43       27.83     36.52 o 
  -9   5  19      109.66      107.64     64.98 o 
  -8   5  19      101.26      105.36     40.12 o 
  -7   5  19      240.95      277.55     49.03 o 
  -6   5  19      434.85      498.38     70.89 o 
  -5   5  19      659.26      549.14     50.35 o 
  -4   5  19      824.33      803.39     58.91 o 
  -3   5  19     1449.30     1367.91    132.88 o 
  -2   5  19      242.91      296.42     37.08 o 
  -1   5  19       97.27       85.19     31.21 o 
   0   5  19      604.41      660.06     45.18 o 
   1   5  19      850.25      826.07     63.31 o 
   2   5  19     1059.27     1064.76     87.37 o 
   3   5  19      230.95      111.22     38.64 o 
   4   5  19       11.81        0.07     24.93 o 
   5   5  19       45.94       56.86     36.16 o 
  -8   6  19      239.45      225.37     49.59 o 
  -7   6  19      230.55      206.80     44.36 o 
  -6   6  19        1.46        0.00     26.78 o 
  -5   6  19       57.16        5.43     31.15 o 
  -4   6  19        1.37       24.28     22.62 o 
  -3   6  19       29.56       54.66     24.65 o 
  -2   6  19       67.99       77.92     26.42 o 
  -1   6  19        3.32       57.94     24.18 o 
   0   6  19      468.47      627.11    119.34 o 
   1   6  19       75.97      100.61     23.52 o 
   2   6  19      142.76      101.79     25.00 o 
   3   6  19     1828.03     1933.43     75.05 o 
   4   6  19      290.24      340.78     43.62 o 
   5   6  19       79.03       33.07     33.72 o 
  -8   7  19       18.33       79.02     40.02 o 
  -7   7  19       37.92       69.73     47.06 o 
  -6   7  19       85.37      101.29     36.06 o 
  -5   7  19       33.41       10.39     29.80 o 
  -4   7  19      115.27      147.43     47.70 o 
  -3   7  19      483.11      435.22     47.83 o 
  -2   7  19      178.75      209.34     36.23 o 
  -1   7  19      231.64      355.06     53.39 o 
   0   7  19      561.89      571.67     63.42 o 
   1   7  19      104.65       84.39     23.48 o 
   2   7  19       75.07       55.84     23.97 o 
   3   7  19      135.82      111.34     27.57 o 
   4   7  19        0.99       19.10     23.78 o 
  -7   8  19      524.94      402.10     60.73 o 
  -6   8  19      552.13      507.37    208.66 o 
  -5   8  19      203.74      249.82     48.18 o 
  -4   8  19      449.75      489.86     95.22 o 
  -3   8  19      324.85      368.78     45.41 o 
  -2   8  19      158.19      146.71     32.20 o 
  -1   8  19       48.02       38.41     48.12 o 
   0   8  19      275.32      345.09     44.60 o 
   1   8  19      436.94      462.18     43.63 o 
   2   8  19      494.63      483.23     44.65 o 
   3   8  19       97.54      118.93     30.92 o 
   4   8  19       16.15       21.63     31.22 o 
  -6   9  19       79.72       12.12     61.52 o 
  -5   9  19        1.20        2.58     63.82 o 
  -4   9  19       52.55       89.89     35.61 o 
  -3   9  19      146.85      142.39     34.55 o 
  -2   9  19      844.80      821.96    124.13 o 
  -1   9  19      161.73      139.35     46.23 o 
   0   9  19        0.80        0.00     24.94 o 
   1   9  19       26.12       33.32     23.99 o 
   2   9  19       94.67      137.77     35.36 o 
   3   9  19      110.41      166.28     37.33 o 
  -5  10  19     1012.80      834.93     84.94 o 
  -4  10  19      407.93      462.83     64.33 o 
  -3  10  19       72.87      100.70     34.18 o 
  -2  10  19        0.04       41.96     29.76 o 
  -1  10  19        1.03        0.00     38.92 o 
   0  10  19      182.98      187.93     45.69 o 
   1  10  19      362.20      384.39     47.77 o 
   2  10  19       72.97      122.29     32.50 o 
  -4  11  19       44.02       37.50     43.32 o 
  -3  11  19       10.54        0.00     63.03 o 
  -2  11  19        3.42       28.38     37.94 o 
  -1  11  19      106.68      107.41     44.64 o 
   0  11  19       10.73        0.00     28.40 o 
  -9   0  20      150.73      121.31     56.19 o 
  -8   0  20      298.42      288.45     72.20 o 
  -7   0  20     1017.19      973.74    113.28 o 
  -6   0  20     1193.38     1388.26    136.22 o 
  -5   0  20     2562.02     2590.72    171.12 o 
  -4   0  20     1848.52     1927.76    146.04 o 
  -3   0  20      378.37      542.34     90.06 o 
  -2   0  20      163.11      109.22     49.53 o 
  -1   0  20      137.02      219.82     59.49 o 
   0   0  20      532.06      706.24     99.40 o 
   1   0  20      630.13      614.26     95.42 o 
   2   0  20     1453.24     1604.48    146.39 o 
   3   0  20      197.02      164.18     56.05 o 
   4   0  20       37.33        0.00     41.08 o 
   5   0  20      537.51      631.37    101.60 o 
  -9   1  20      415.00      388.53     55.34 o 
  -8   1  20      519.68      430.02     84.70 o 
  -7   1  20      556.26      551.37     62.64 o 
  -6   1  20      132.92      181.68     33.51 o 
  -5   1  20       37.63       35.48     23.89 o 
  -4   1  20      571.62      631.38     78.90 o 
  -3   1  20      384.53      390.31     40.42 o 
  -2   1  20      549.02      538.80     61.96 o 
  -1   1  20      564.78      519.74     61.02 o 
   0   1  20       75.53      106.88     33.55 o 
   1   1  20      126.17      166.84     39.34 o 
   2   1  20      115.42      132.70     37.78 o 
   3   1  20        1.02        0.00     35.93 o 
   4   1  20      142.75      206.82     45.19 o 
   5   1  20      386.38      484.98    109.67 o 
  -9   2  20       44.53       91.43     53.86 o 
  -8   2  20      407.98      412.09     84.29 o 
  -7   2  20      669.39      676.20    143.74 o 
  -6   2  20      294.05      285.16     38.59 o 
  -5   2  20      789.21      815.56     59.10 o 
  -4   2  20      478.77      648.72     52.94 o 
  -3   2  20        4.10       24.01     24.81 o 
  -2   2  20      216.05      329.72     87.32 o 
  -1   2  20        0.11        0.00     22.58 o 
   0   2  20      654.27      762.86     57.80 o 
   1   2  20      675.53      737.76     73.23 o 
   2   2  20      674.72      852.12     79.31 o 
   3   2  20      325.02      356.36    122.72 o 
   4   2  20       49.40       88.98     38.59 o 
   5   2  20      229.33      346.91     58.38 o 
  -9   3  20       46.66       21.91     53.44 o 
  -8   3  20      284.51      385.65     57.45 o 
  -7   3  20        0.90        3.48     29.92 o 
  -6   3  20       70.73       48.65     31.09 o 
  -5   3  20       89.26       87.04     28.39 o 
  -4   3  20      430.57      363.47     56.87 o 
  -3   3  20        1.20        0.00     21.21 o 
  -2   3  20      412.50      497.87     46.45 o 
  -1   3  20      270.75      308.21     38.77 o 
   0   3  20      788.40      862.83     77.95 o 
   1   3  20      998.22      915.64     80.64 o 
   2   3  20       99.00       93.12     42.49 o 
   3   3  20        5.84        0.00     41.63 o 
   4   3  20       29.76       28.80     35.16 o 
   5   3  20      304.87      332.14     65.88 o 
  -9   4  20       66.00       52.55     56.05 o 
  -8   4  20       22.41       12.14     35.31 o 
  -7   4  20       38.00       56.21     53.31 o 
  -6   4  20       53.68       75.41     32.67 o 
  -5   4  20      133.21      136.82     31.46 o 
  -4   4  20       78.08      100.89     28.24 o 
  -3   4  20       26.59       27.63     23.00 o 
  -2   4  20      206.48      303.25     49.13 o 
  -1   4  20       92.24      159.93     35.49 o 
   0   4  20       24.28       38.88     24.02 o 
   1   4  20       44.12       74.92     27.18 o 
   2   4  20      847.81      896.21     75.64 o 
   3   4  20     1416.78     1498.03     82.28 o 
   4   4  20      548.58      583.80     56.47 o 
   5   4  20       36.76       99.38     43.07 o 
  -8   5  20       22.90       56.36     37.56 o 
  -7   5  20        4.97        8.49     29.90 o 
  -6   5  20      355.30      281.04     50.46 o 
  -5   5  20      172.32      161.63     32.92 o 
  -4   5  20        0.65        0.00     20.43 o 
  -3   5  20      139.29      250.70     36.75 o 
  -2   5  20     1273.21     1156.33     70.80 o 
  -1   5  20     1175.28     1049.48     90.70 o 
   0   5  20     1455.10     1509.36     80.51 o 
   1   5  20     2469.12     2436.86     97.16 o 
   2   5  20      212.47      285.00     41.39 o 
   3   5  20      265.37      278.94     41.44 o 
   4   5  20       96.98      141.49     35.96 o 
   5   5  20        9.80        1.41     37.61 o 
  -8   6  20        3.40       44.49     38.19 o 
  -7   6  20       35.29       65.20     37.72 o 
  -6   6  20        0.79        0.47     50.25 o 
  -5   6  20      177.87      144.35     33.96 o 
  -4   6  20       41.08       63.22     41.96 o 
  -3   6  20      311.81      236.78     37.09 o 
  -2   6  20       94.49       77.75     27.84 o 
  -1   6  20       19.78       25.41     23.49 o 
   0   6  20      122.78       67.12     22.13 o 
   1   6  20       48.05       23.72     25.56 o 
   2   6  20        4.22        0.00     22.99 o 
   3   6  20      553.17      547.94     56.71 o 
   4   6  20       89.23       90.38     33.63 o 
  -7   7  20       42.73       47.97     38.14 o 
  -6   7  20       52.64       32.50     34.21 o 
  -5   7  20        9.79        0.00     29.01 o 
  -4   7  20       53.00       92.39     42.55 o 
  -3   7  20      958.40      966.88     86.34 o 
  -2   7  20     1309.20     1093.87    120.74 o 
  -1   7  20      357.62      449.29     62.79 o 
   0   7  20      200.82      190.08     36.46 o 
   1   7  20       10.33       35.84     23.53 o 
   2   7  20      399.66      354.73     39.54 o 
   3   7  20      757.79      785.44     57.66 o 
  -7   8  20        6.91        0.00     34.03 o 
  -6   8  20       58.06      103.71     38.37 o 
  -5   8  20        2.75       15.53     49.91 o 
  -4   8  20       72.75      103.27     30.71 o 
  -3   8  20       29.31        0.00     31.42 o 
  -2   8  20      175.99      190.81     37.79 o 
  -1   8  20       12.49        6.41     32.36 o 
   0   8  20        6.39        0.00     24.14 o 
   1   8  20        0.26       29.64     22.99 o 
   2   8  20        0.99        7.01     22.57 o 
   3   8  20       13.43        0.00     23.62 o 
  -6   9  20        2.12       34.12     39.64 o 
  -5   9  20       12.00       40.83     35.66 o 
  -4   9  20        1.72        0.00     29.43 o 
  -3   9  20       26.70       24.92     29.40 o 
  -2   9  20       70.46        4.40     27.49 o 
  -1   9  20       70.28      100.36     32.20 o 
   0   9  20       67.54       74.61     29.84 o 
   1   9  20        0.79        0.00     21.44 o 
   2   9  20        6.94        0.00     25.00 o 
  -4  10  20        1.14        0.00     32.70 o 
  -3  10  20       33.80       25.35     31.16 o 
  -2  10  20        1.75        0.00     28.34 o 
  -1  10  20       79.77       99.82     34.23 o 
   0  10  20      180.55      144.83     61.82 o 
  -9   1  21        0.05       10.44     43.55 o 
  -8   1  21       14.79       59.15     48.98 o 
  -7   1  21        0.93       33.06     31.33 o 
  -6   1  21       76.94      164.43     32.51 o 
  -5   1  21        0.38       15.90     22.60 o 
  -4   1  21      504.90      456.37     59.98 o 
  -3   1  21      441.50      486.98     61.74 o 
  -2   1  21      184.72      211.45     63.20 o 
  -1   1  21       93.79      109.50     34.44 o 
   0   1  21        7.70       36.42     28.70 o 
   1   1  21        0.04        0.00     25.91 o 
   2   1  21        8.73       52.77     33.06 o 
   3   1  21        9.22       25.66     30.89 o 
   4   1  21      105.29      169.87     45.07 o 
   5   1  21       15.35        0.00     35.72 o 
  -9   2  21      230.13      104.90     64.57 o 
  -8   2  21      438.42      445.14     87.38 o 
  -7   2  21        0.15        0.00     28.83 o 
  -6   2  21      205.03      199.49     52.72 o 
  -5   2  21       19.46       45.49     25.40 o 
  -4   2  21      108.38       89.52     26.95 o 
  -3   2  21      200.63      185.52     57.40 o 
  -2   2  21      127.75      143.88     29.88 o 
  -1   2  21      801.92      897.26     81.41 o 
   0   2  21      274.11      166.91     63.10 o 
   1   2  21       67.27      106.66     36.48 o 
   2   2  21       17.88       27.09     30.34 o 
   3   2  21        4.10       39.35     33.64 o 
   4   2  21       25.75       78.24     38.56 o 
   5   2  21        4.62       34.71     37.82 o 
  -8   3  21       34.62       42.52     36.52 o 
  -7   3  21       18.23        0.00     27.82 o 
  -6   3  21       50.91       23.00     25.42 o 
  -5   3  21        0.01        0.00     22.05 o 
  -4   3  21      464.51      454.62     47.85 o 
  -3   3  21      336.34      376.50     61.31 o 
  -2   3  21      689.69      685.44     56.82 o 
  -1   3  21      787.92      822.41     78.11 o 
   0   3  21      698.76      770.21     78.32 o 
   1   3  21      484.07      538.57     67.52 o 
   2   3  21       28.00       48.62     32.63 o 
   3   3  21       72.35      127.86     41.61 o 
   4   3  21       65.16       61.05     81.75 o 
  -8   4  21        4.30        0.00     33.63 o 
  -7   4  21       16.43       37.45     32.83 o 
  -6   4  21        7.06       38.50     32.92 o 
  -5   4  21        2.14        0.00     22.06 o 
  -4   4  21      125.01      145.90     31.48 o 
  -3   4  21      805.06      748.97     59.43 o 
  -2   4  21       12.96       26.45     23.20 o 
  -1   4  21       78.32       66.19     34.92 o 
   0   4  21       21.08       50.00     24.37 o 
   1   4  21      293.98      329.02     43.33 o 
   2   4  21      188.12      214.93     38.44 o 
   3   4  21      494.59      483.05     65.16 o 
   4   4  21      290.57      514.01     77.45 o 
  -8   5  21      160.06      179.99     47.91 o 
  -7   5  21       54.41       31.32     44.03 o 
  -6   5  21        0.21        0.00     48.57 o 
  -5   5  21      124.14      157.01     34.26 o 
  -4   5  21      146.80      119.77     30.24 o 
  -3   5  21        1.63        0.65     21.77 o 
  -2   5  21      448.93      365.82     52.94 o 
  -1   5  21      264.42      256.65     50.23 o 
   0   5  21      973.23      998.13     69.36 o 
   1   5  21      469.59      568.51     55.77 o 
   2   5  21      776.04      862.25     66.63 o 
   3   5  21      280.13      308.20     58.10 o 
   4   5  21       47.42       52.20     33.08 o 
  -7   6  21        0.30       16.97     33.43 o 
  -6   6  21       14.53       44.17     34.99 o 
  -5   6  21      233.88      210.40     37.19 o 
  -4   6  21       65.42       96.90     30.00 o 
  -3   6  21       96.33      114.28     31.02 o 
  -2   6  21       54.92       20.00     25.06 o 
  -1   6  21       79.00      150.40     69.96 o 
   0   6  21        0.51       26.63     24.29 o 
   1   6  21      274.25      299.67     43.59 o 
   2   6  21      531.39      645.25     60.00 o 
   3   6  21      624.84      704.77     82.24 o 
  -7   7  21      362.58      365.75     60.73 o 
  -6   7  21       11.43        0.00     30.07 o 
  -5   7  21        0.87       15.64     31.23 o 
  -4   7  21       87.82      118.39     34.74 o 
  -3   7  21       24.99        8.39     26.28 o 
  -2   7  21       89.19      102.39     37.60 o 
  -1   7  21        3.42       16.59     37.56 o 
   0   7  21      136.60      103.51     30.97 o 
   1   7  21      226.26      323.46     44.08 o 
   2   7  21      105.55       71.66     30.82 o 
   3   7  21       29.00       16.85     29.54 o 
  -6   8  21      226.10      179.85    125.09 o 
  -5   8  21      496.60      578.42    146.25 o 
  -4   8  21      319.32      306.27     49.49 o 
  -3   8  21      143.11      138.36     34.15 o 
  -2   8  21      489.52      461.48     51.86 o 
  -1   8  21       20.88       40.51     28.48 o 
   0   8  21      196.32      204.23     32.71 o 
   1   8  21       44.73       38.81     26.03 o 
   2   8  21        7.11       38.94     23.68 o 
  -5   9  21      127.25      108.05     43.37 o 
  -4   9  21       38.25       88.10     38.17 o 
  -3   9  21      135.82      193.41     42.13 o 
  -2   9  21       19.50       39.23     39.55 o 
  -1   9  21        1.55       13.31     26.40 o 
   0   9  21      120.16      111.98     34.55 o 
  -7   0  22        6.06        0.00     43.76 o 
  -6   0  22      267.84      469.32     93.49 o 
  -5   0  22     2343.60     2752.77    186.78 o 
  -4   0  22     1664.81     1930.98    153.74 o 
  -3   0  22     3267.49     3164.59    201.69 o 
  -2   0  22     1170.13     1187.58    130.38 o 
  -1   0  22      287.81      330.35     77.28 o 
   0   0  22      123.14      172.97     61.21 o 
   1   0  22      326.33      311.18     78.93 o 
   2   0  22      428.92      410.38     86.69 o 
   3   0  22       12.21        0.00     41.70 o 
   4   0  22       62.56      126.05     65.67 o 
  -7   1  22      569.20      728.15    110.94 o 
  -6   1  22     1270.37     1330.22     97.27 o 
  -5   1  22     1129.94     1205.15     96.58 o 
  -4   1  22       97.18      116.31     38.89 o 
  -3   1  22        0.40        0.00     25.92 o 
  -2   1  22        4.55        0.00     27.56 o 
  -1   1  22        4.40       34.20     30.14 o 
   0   1  22      682.07      704.66     86.38 o 
   1   1  22      414.29      451.32     64.26 o 
   2   1  22      315.73      293.21     97.44 o 
   3   1  22      150.98      114.37     43.05 o 
   4   1  22       36.49       60.25     39.17 o 
  -8   2  22        3.42       30.98     49.73 o 
  -7   2  22      136.03      177.31     44.67 o 
  -6   2  22      406.66      450.47     61.86 o 
  -5   2  22      654.24      696.63     59.16 o 
  -4   2  22      379.93      477.14     49.25 o 
  -3   2  22      956.55     1073.52    105.62 o 
  -2   2  22     1207.80     1392.39    121.42 o 
  -1   2  22     1107.97     1242.42     96.60 o 
   0   2  22      264.69      380.24    105.62 o 
   1   2  22       12.27        1.63     29.52 o 
   2   2  22      135.11      124.52     43.17 o 
   3   2  22      162.85      134.69     46.04 o 
   4   2  22       12.77       62.63     41.46 o 
  -8   3  22      298.92      295.69     94.56 o 
  -7   3  22      123.33      138.43     42.08 o 
  -6   3  22       16.10       14.97     32.04 o 
  -5   3  22       20.94        0.00     23.82 o 
  -4   3  22      205.61      183.33     35.78 o 
  -3   3  22       64.97       60.46     30.62 o 
  -2   3  22        0.28        0.00     45.92 o 
  -1   3  22      184.40      239.52     47.73 o 
   0   3  22      692.53      864.01    140.72 o 
   1   3  22      850.35      880.66    105.72 o 
   2   3  22     1226.31     1227.20     99.96 o 
   3   3  22      139.02      296.99     56.04 o 
   4   3  22       28.15       59.89     51.49 o 
  -7   4  22        0.24       34.18     35.77 o 
  -6   4  22       13.40       38.61     35.26 o 
  -5   4  22      378.71      416.33     46.81 o 
  -4   4  22      148.44      155.08     33.55 o 
  -3   4  22       59.87       53.08     27.08 o 
  -2   4  22      280.67      260.19     41.57 o 
  -1   4  22      793.93      843.61     64.71 o 
   0   4  22      803.95      846.16     71.30 o 
   1   4  22        2.41       22.29     33.48 o 
   2   4  22      337.35      368.11     71.79 o 
   3   4  22       99.50      192.18     51.54 o 
  -7   5  22       31.07       10.63     33.47 o 
  -6   5  22        9.54       40.67     32.66 o 
  -5   5  22       59.22       27.69     26.05 o 
  -4   5  22        0.50       14.14     25.34 o 
  -3   5  22        2.67        0.00     34.42 o 
  -2   5  22      485.76      460.54     50.13 o 
  -1   5  22      391.92      445.41     51.91 o 
   0   5  22      214.18      278.86     42.60 o 
   1   5  22       92.65      107.16     38.47 o 
   2   5  22      463.12      615.45     70.20 o 
   3   5  22      748.02      709.92     65.63 o 
  -6   6  22       22.91       63.73     36.83 o 
  -5   6  22       83.29       81.21     68.97 o 
  -4   6  22       35.82       44.45     27.64 o 
  -3   6  22      248.60      223.72     39.06 o 
  -2   6  22        0.58        7.53     25.38 o 
  -1   6  22        3.32       17.72     32.97 o 
   0   6  22       94.31      114.86     32.38 o 
   1   6  22        7.80       31.06     27.09 o 
   2   6  22       22.80       33.18     41.40 o 
  -6   7  22       76.99       74.15     41.23 o 
  -5   7  22        8.93       56.20     35.44 o 
  -4   7  22       55.56       13.42     38.65 o 
  -3   7  22      571.28      653.48     61.27 o 
  -2   7  22      707.06      658.87     64.14 o 
  -1   7  22       11.11       23.33     29.83 o 
   0   7  22       25.38       36.70     29.16 o 
   1   7  22       10.51       54.86     28.80 o 
  -5   8  22       15.51       15.12     51.42 o 
  -4   8  22       38.62       68.55     31.25 o 
  -3   8  22       32.69       43.89     31.85 o 
  -2   8  22        8.97       19.52     28.91 o 
  -1   8  22      350.09      291.63     67.21 o 
   0   8  22      161.76      202.77     40.63 o 
  -7   1  23        3.50       30.36     54.75 o 
  -6   1  23        1.27       27.09     36.99 o 
  -5   1  23        6.47        9.63     32.13 o 
  -4   1  23       45.72       70.19     37.06 o 
  -3   1  23      110.38       56.27     37.62 o 
  -2   1  23      333.10      393.12     59.77 o 
  -1   1  23       34.73        0.00     28.46 o 
   0   1  23       33.80       23.15     31.93 o 
   1   1  23        1.66       37.29     34.65 o 
   2   1  23        3.11       12.92     55.78 o 
   3   1  23        0.06       29.50     39.12 o 
  -7   2  23      100.21      135.57     73.23 o 
  -6   2  23       45.20       41.07     36.05 o 
  -5   2  23        0.41        0.00     32.75 o 
  -4   2  23       40.49       54.88     35.76 o 
  -3   2  23        0.40       14.73     50.28 o 
  -2   2  23        0.10        0.00     28.49 o 
  -1   2  23       54.30       47.70     42.76 o 
   0   2  23       60.51       25.41     30.87 o 
   1   2  23       30.46       29.41     33.61 o 
   2   2  23       56.58       70.25     40.14 o 
   3   2  23       14.37       77.73     43.17 o 
  -7   3  23       19.24       15.39     42.76 o 
  -6   3  23       75.52       49.93     28.86 o 
  -5   3  23       18.48        0.00     26.13 o 
  -4   3  23        1.49       10.17     26.54 o 
  -3   3  23        0.47        0.00     29.43 o 
  -2   3  23        5.36        6.44     31.55 o 
  -1   3  23        2.50       23.44     30.97 o 
   0   3  23       46.41       36.30     33.66 o 
   1   3  23      394.51      406.26     61.55 o 
   2   3  23      159.00      189.18     97.37 o 
   3   3  23      249.07      289.00     60.82 o 
  -7   4  23      128.39      119.91     81.57 o 
  -6   4  23      111.59      105.80     40.26 o 
  -5   4  23       33.22       44.56     28.78 o 
  -4   4  23       96.51       47.15     42.17 o 
  -3   4  23       88.14       52.64     27.73 o 
  -2   4  23       85.42      131.15     34.09 o 
  -1   4  23      124.56      150.90     45.97 o 
   0   4  23       81.14       86.43     37.75 o 
   1   4  23       15.10       36.35     33.48 o 
   2   4  23       79.32       77.78     43.83 o 
  -6   5  23       20.17        0.00     32.26 o 
  -5   5  23       18.53       57.93     28.88 o 
  -4   5  23      692.45      634.05     58.47 o 
  -3   5  23      484.36      443.55     62.92 o 
  -2   5  23       12.32       10.57     26.77 o 
  -1   5  23      224.33      268.59     69.57 o 
   0   5  23      412.41      459.34     53.44 o 
   1   5  23      270.20      322.89     45.30 o 
   2   5  23      314.36      278.49     92.81 o 
  -5   6  23        2.36        0.00     29.74 o 
  -4   6  23        0.59        0.00     36.10 o 
  -3   6  23      296.11      325.84     50.17 o 
  -2   6  23       54.43      132.52     34.69 o 
  -1   6  23       54.05       66.13     31.13 o 
   0   6  23      564.68      518.55     56.77 o 
   1   6  23       13.90        0.00     27.41 o 
  -4   7  23       75.23       45.51     28.73 o 
  -3   7  23       80.18       51.97     29.85 o 
  -2   7  23       30.76       24.84     29.74 o 
  -1   7  23       27.88       15.28     28.99 o 
   0   7  23      195.82      180.31     38.75 o 
  -7   0  24        2.68       54.47     54.68 o 
  -6   0  24        1.25        5.22     55.09 o 
  -5   0  24      598.05      744.57    116.44 o 
  -4   0  24      506.24      514.04     95.76 o 
  -3   0  24      200.57      230.47     70.89 o 
  -2   0  24      317.74      282.68     79.07 o 
  -1   0  24      768.71     1048.61    136.56 o 
   0   0  24      401.50      589.39    105.51 o 
   1   0  24      654.47      706.72    117.54 o 
   2   0  24     1398.53     1559.56    165.83 o 
  -7   1  24      257.31      335.02     85.39 o 
  -6   1  24      328.10      366.53     93.84 o 
  -5   1  24      534.15      645.75     78.76 o 
  -4   1  24      217.07      313.12     58.82 o 
  -3   1  24      253.24      405.01     62.47 o 
  -2   1  24       94.58       96.82     41.39 o 
  -1   1  24       96.40      157.23     42.02 o 
   0   1  24        4.88       42.95     37.46 o 
   1   1  24        1.24       14.15     36.99 o 
   2   1  24       30.15      106.02     46.47 o 
  -6   2  24       10.50       28.75     36.64 o 
  -5   2  24       45.12       76.79     42.23 o 
  -4   2  24      361.00      420.71     65.16 o 
  -3   2  24      560.86      632.48     78.21 o 
  -2   2  24      286.08      270.82     63.78 o 
  -1   2  24      422.23      554.67     71.19 o 
   0   2  24      751.99      768.32     83.47 o 
   1   2  24      834.98      972.23     95.63 o 
   2   2  24      376.97      467.19     72.28 o 
  -6   3  24       93.55      144.43     43.49 o 
  -5   3  24      414.03      541.60     71.15 o 
  -4   3  24      216.55      265.99     53.70 o 
  -3   3  24      163.30      198.95     48.85 o 
  -2   3  24      361.51      396.27     63.03 o 
  -1   3  24        3.40        0.00     31.91 o 
   0   3  24       46.61      101.46     43.27 o 
   1   3  24      596.24      723.45     83.23 o 
  -6   4  24        7.48       10.87     75.43 o 
  -5   4  24       78.25       99.93     45.05 o 
  -4   4  24       57.19       74.80     52.24 o 
  -3   4  24      211.55      252.51     51.64 o 
  -2   4  24      379.19      432.74     64.47 o 
  -1   4  24      747.77      668.35     78.90 o 
   0   4  24      353.14      284.96     55.54 o 
   1   4  24        8.60        5.59     57.39 o 
  -5   5  24      299.34      271.82     42.24 o 
  -4   5  24       15.03        0.00     36.27 o 
  -3   5  24       96.01       94.62     31.54 o 
  -2   5  24       54.39       35.80     28.47 o 
  -1   5  24        4.30        9.00     32.42 o 
   0   5  24       58.16       33.32     35.06 o 
  -4   6  24        0.31       10.14     27.56 o 
  -3   6  24      284.25      280.38     43.45 o 
  -2   6  24        3.60        0.00     35.62 o 
  -1   6  24       40.44       87.59     31.83 o 
  -5   1  25        3.94        0.00     47.47 o 
  -4   1  25        7.64       42.98     35.29 o 
  -3   1  25       41.04       62.55     36.02 o 
  -2   1  25       64.76       64.11     42.83 o 
  -1   1  25       22.68       55.37     37.55 o 
   0   1  25       44.66       78.11     39.38 o 
  -5   2  25        0.57       59.09     37.54 o 
  -4   2  25       83.41      162.59     46.81 o 
  -3   2  25        0.13        0.00     30.39 o 
  -2   2  25      124.84      177.22     47.11 o 
  -1   2  25      202.13      244.34     52.55 o 
   0   2  25        0.46        2.68     37.75 o 
  -5   3  25        0.47        0.00     58.05 o 
  -4   3  25       11.44       41.37     36.52 o 
  -3   3  25       71.00       67.08     37.01 o 
  -2   3  25       12.29       34.63     50.97 o 
  -1   3  25       48.56       49.43     37.72 o 
   0   3  25       15.69       47.38     35.60 o 
  -4   4  25      350.85      271.91     54.82 o 
  -3   4  25       19.68        2.04     29.52 o 
  -2   4  25        5.34        0.00     40.98 o 
  -1   4  25      147.52      165.41     49.46 o 
  -3   0  26       48.17      136.22     54.68 o 
  -2   0  26        1.82       68.83     44.86 o 
  -3   1  26      117.48       87.75     37.46 o 
  -2   1  26       67.31      117.07     41.63 o 
                                                 
